# Supplementary material for: Development of DArT markers and assessment of diversity in Fusarium oxysporum f. sp. ciceris, wilt pathogen of chickpea (Cicer arietinum L.)
Source: BMC Genomics. 2014 Jun 10;15(1):454. doi: 10.1186/1471-2164-15-454 (PMC4070567; doi:10.1186/1471-2164-15-454)
Supplement: Supplementary file 2 — Additional file 2: Features of 1,813 polymorphic DArT loci based on marker analysis in 110 Fusarium oxysporum f. sp. ciceris isolates. (XLSX 73 KB) [file 12864_2014_6145_MOESM2_ESM.xlsx]

## Sheet: Sheet1
Additional file 2. Features of 1813 polymorphic DArT loci based on marker analysis in 110 Fusarium oxysporum f. sp. ciceris isolates
CloneID	Marker qualit	Call Rate	PIC value
38818	50.223	99.251	0.04
35549	53.515	99.625	0.04
38733	60.169	95.506	0.031
35152	63.37	95.131	0.032
38759	57.505	94.757	0.111
37748	71.553	91.011	0.105
35251	68.49	90.637	0.106
35890	65.489	90.262	0.107
36143	59.995	91.76	0.064
37017	49.873	93.633	0.102
35596	65.571	92.884	0.103
38644	62.909	94.382	0.111
36083	70.357	94.007	0.121
36030	59.779	95.131	0.092
38527	71.663	95.131	0.101
36297	69.292	94.382	0.102
35628	63.933	93.633	0.043
35027	69.71	95.88	0.091
35741	68.166	97.004	0.118
35553	72.756	97.004	0.109
35956	68.41	98.127	0.08
34305	61.405	99.251	0.088
36269	57.096	83.895	0.157
35497	69.089	84.27	0.124
37625	71.222	86.142	0.17
38800	68.138	84.644	0.113
35528	62.733	89.513	0.137
36468	61.169	91.386	0.144
36107	58.236	92.884	0.142
38516	77.304	86.517	0.151
34467	63.126	89.513	0.107
34551	64.824	87.266	0.111
37697	67.819	89.513	0.127
38459	55.701	95.88	0.138
36569	64.766	93.633	0.159
34421	62.216	91.76	0.105
35586	68.392	90.262	0.107
37294	70.074	89.888	0.107
34802	63.704	89.513	0.108
36575	68.692	89.513	0.108
38762	68.278	89.513	0.108
36841	68.812	88.764	0.109
38286	68.805	89.139	0.118
34877	66.598	88.764	0.119
35117	64.509	92.135	0.124
38946	69.81	90.262	0.126
38347	70.629	92.135	0.142
35370	72.957	92.135	0.084
38991	65.885	93.633	0.094
35688	68.038	92.509	0.094
36414	64.139	92.135	0.095
38462	65.391	92.884	0.103
36512	67.677	92.884	0.103
36895	67.604	92.135	0.104
37527	66.985	92.135	0.104
37184	74.451	92.135	0.104
35619	69.659	91.386	0.105
37231	70.614	91.76	0.105
37053	67.292	89.888	0.108
38612	68.603	92.135	0.114
35957	64.597	92.884	0.123
37751	66.837	90.262	0.127
38574	66.99	92.509	0.074
35546	64.928	94.007	0.093
37392	69.293	93.633	0.093
38663	65.754	93.258	0.094
34314	67.04	93.258	0.094
36578	70.494	94.757	0.101
36127	67.162	94.007	0.102
34793	68.356	94.382	0.102
36645	68.593	94.007	0.102
37891	69.405	94.007	0.102
38163	73.474	94.007	0.102
37103	68.514	93.633	0.103
36762	67.242	93.633	0.103
34351	69.729	93.633	0.103
38632	70.716	93.258	0.113
36736	73.771	93.258	0.113
34401	70.996	92.884	0.114
37676	67.873	91.76	0.125
38980	72.496	93.633	0.131
38756	62.389	93.258	0.132
34848	64.111	94.382	0.141
37667	63.728	96.255	0.146
39148	61.201	93.258	0.064
35411	63.989	94.757	0.072
34845	65.105	93.258	0.094
37454	73.747	96.255	0.1
35660	66.853	95.131	0.101
34288	73.819	95.131	0.101
35346	64.885	96.255	0.12
37497	76.424	95.506	0.129
35199	62.305	95.506	0.139
39046	73.313	95.131	0.139
34832	72.522	94.382	0.14
37963	64.848	94.007	0.053
36447	67.068	95.131	0.072
38906	68.827	96.629	0.09
38088	66.496	96.255	0.091
38822	59.006	98.127	0.099
36389	64.947	94.382	0.103
34831	57.272	94.757	0.141
35775	71.451	100	0.132
37276	60.693	98.876	0.134
35389	55.143	88.39	0.167
36376	52.285	86.891	0.171
36855	66.272	84.27	0.175
38136	56.767	91.386	0.145
35799	50.802	93.633	0.16
37373	61.222	85.393	0.164
35680	50.896	90.637	0.165
38889	77.755	85.019	0.183
37589	78.728	85.393	0.191
36646	59.179	89.888	0.155
34444	58.22	87.266	0.16
34973	59.763	91.011	0.165
38478	58.906	89.139	0.167
37533	63.217	86.142	0.192
37335	55.529	89.139	0.16
39142	61.339	91.386	0.164
38374	67.824	89.139	0.165
36935	59.712	94.757	0.167
34294	69.466	89.513	0.174
34281	64.414	87.64	0.131
38470	68.235	89.139	0.138
37544	66.829	89.513	0.156
35733	73.446	92.884	0.177
37281	66.402	89.139	0.128
37126	50.652	91.76	0.163
35207	45.08	92.509	0.171
35184	72.462	90.262	0.174
37650	59.917	91.011	0.175
34782	65.277	93.258	0.178
38314	67.458	89.888	0.087
37711	70.044	90.262	0.107
37637	59.076	89.139	0.129
36999	74.793	92.884	0.16
37575	61.005	92.509	0.18
36108	68.704	93.633	0.123
37192	74.193	92.884	0.133
34353	69.134	92.135	0.153
36164	66.779	93.258	0.161
35719	63.488	94.757	0.175
35397	56.032	94.757	0.184
37503	79.328	93.258	0.186
38767	65.142	94.382	0.121
35172	74.386	94.757	0.121
39242	77.326	95.506	0.138
37432	70.358	98.127	0.107
36642	75.689	97.378	0.136
37166	69.114	95.131	0.139
36305	64.26	97.753	0.143
34754	80.852	97.753	0.152
36764	71.187	96.629	0.154
36008	74.577	97.753	0.108
36564	73.597	98.876	0.116
35609	76.607	97.753	0.117
38131	75.038	97.753	0.126
35511	75.021	98.502	0.135
36653	66.714	98.127	0.143
34677	60.809	97.378	0.162
34770	69.965	98.876	0.134
35183	76.612	98.876	0.134
34354	58.264	82.772	0.215
36026	65.912	90.262	0.201
35153	54.569	88.39	0.206
34647	58.513	85.393	0.21
37251	66.261	87.266	0.183
38811	67.3	89.513	0.2
36765	66.761	85.019	0.229
37792	52.613	88.39	0.158
36351	54.119	87.64	0.189
38538	55.398	90.262	0.193
35604	54.987	87.266	0.209
34740	62.316	89.139	0.209
36621	53.735	89.139	0.214
34948	65.122	87.64	0.181
37690	59.714	87.266	0.189
35618	52.299	89.888	0.192
35521	60.117	88.764	0.199
36590	46.03	86.891	0.208
35107	54.075	88.015	0.208
35385	62.116	89.139	0.175
37789	62.537	86.891	0.189
38781	64.442	90.262	0.202
34561	57.757	88.764	0.212
36728	71.891	85.019	0.212
36314	52.138	90.637	0.217
34739	73.151	86.517	0.225
34659	77.497	87.64	0.247
36464	59.854	86.891	0.151
35643	60.76	86.891	0.171
35764	49.983	88.015	0.186
35813	52.771	91.386	0.189
35757	68.853	88.39	0.195
38334	76.377	86.517	0.199
36213	70.226	88.015	0.168
36704	59.548	94.007	0.179
37180	61.364	89.139	0.186
34671	67.549	91.011	0.194
34762	73.662	88.39	0.212
36589	56.934	91.386	0.145
35819	52.657	90.262	0.175
38174	69.66	88.764	0.176
38768	67.348	91.386	0.183
34347	62.463	92.509	0.187
34589	66.077	92.135	0.189
36417	49.701	91.011	0.191
35912	63.511	90.637	0.2
34939	69.24	90.262	0.202
35266	63.204	88.764	0.203
34850	63.693	91.386	0.207
37034	65.229	92.135	0.171
37440	65.716	93.633	0.177
36362	65.73	91.76	0.18
36717	66.192	95.88	0.182
37181	69.657	94.757	0.183
36961	66.15	93.633	0.187
38888	62.65	93.633	0.188
36777	69.281	94.007	0.195
34656	64.04	89.888	0.202
35331	64.493	94.382	0.202
35344	61.09	93.633	0.203
35539	57.114	93.258	0.205
36891	77.673	91.386	0.144
36400	68.312	90.262	0.156
36338	69.985	91.386	0.163
35245	62.267	92.884	0.169
36007	65.572	92.884	0.169
34386	70.338	91.76	0.171
38330	71.524	91.76	0.171
38973	64.167	92.135	0.172
37917	66.891	90.637	0.174
36434	68.485	95.88	0.181
36751	66.698	94.382	0.183
36459	71.159	91.011	0.192
34472	68.02	92.884	0.196
34701	54.501	94.007	0.201
34792	69.204	93.258	0.15
37682	71.202	94.757	0.15
37204	57.901	93.633	0.152
38295	72.453	92.884	0.16
39161	73.91	92.884	0.169
39092	74.905	94.757	0.174
34869	67.75	94.757	0.186
35552	77.193	92.884	0.187
34579	70.081	94.007	0.193
38304	69.317	93.633	0.196
35746	76.12	94.757	0.201
34842	67.061	94.007	0.202
38662	72.995	93.258	0.204
39101	82.243	92.135	0.105
36010	75.017	91.76	0.116
35076	78.878	92.884	0.124
36144	75.485	96.255	0.155
35332	67.215	95.88	0.156
38337	80.093	95.131	0.156
39062	66.489	95.131	0.158
37121	71.25	96.255	0.172
38152	71.526	94.382	0.176
36576	71.262	96.255	0.182
38004	71.315	95.131	0.185
34594	71.297	95.88	0.191
36602	80.446	96.255	0.197
35151	68.527	97.004	0.198
39199	75.122	95.131	0.121
36567	74.736	94.757	0.131
35334	72.446	98.502	0.185
36096	68.562	97.753	0.187
36871	75.007	97.004	0.187
35637	75.006	95.506	0.191
36150	72.727	95.131	0.2
34306	71.172	97.378	0.172
34934	77.245	98.502	0.178
37211	78.636	98.127	0.178
34345	67.343	97.004	0.181
34982	69.625	95.88	0.183
34665	80.234	98.876	0.185
35354	65.54	97.753	0.187
38370	73.238	98.502	0.194
35518	73.859	97.753	0.171
35706	77.445	98.876	0.177
35127	81.852	98.876	0.177
35022	68.659	98.876	0.185
34835	77.851	98.876	0.185
36221	82.625	98.502	0.186
36448	55.872	85.019	0.236
36587	58.264	86.142	0.239
36767	58.868	87.64	0.248
36334	61.403	90.262	0.221
37354	62.37	86.142	0.171
37799	66.752	90.262	0.201
34866	60.426	88.764	0.225
35295	64.513	91.386	0.224
34277	57.398	88.015	0.231
35445	53.993	92.135	0.19
37703	65.318	90.262	0.193
34506	62.764	92.509	0.204
35699	61.674	91.011	0.207
38536	69.031	91.386	0.232
36120	75.46	93.258	0.252
36546	60.809	91.011	0.191
34988	67.202	91.011	0.191
37880	77.506	87.64	0.198
36287	68.703	89.513	0.202
38413	66.296	91.011	0.211
37071	75.173	89.888	0.244
38034	71.475	92.135	0.161
38100	65.707	88.764	0.168
36916	73.266	92.509	0.197
37847	69.964	91.386	0.198
36206	65.806	93.258	0.205
37334	72.905	91.76	0.241
38018	71.58	94.007	0.177
35496	75.81	92.135	0.188
36483	70.428	92.509	0.196
37165	74.697	93.258	0.202
38267	69.712	92.884	0.203
36542	70.874	94.007	0.203
35966	75.482	92.509	0.204
35387	54.579	94.382	0.21
37634	74.109	94.007	0.211
34389	66.146	93.258	0.213
36647	65.462	91.011	0.217
35028	69.571	94.007	0.184
37402	69.785	94.757	0.195
34691	72.28	94.007	0.195
38011	63.607	91.76	0.207
38001	74.814	93.633	0.211
34465	67.459	93.258	0.214
37787	72.558	95.506	0.217
38626	78.866	94.382	0.234
38331	79.12	95.88	0.189
35333	76.05	94.757	0.192
35499	75.178	95.88	0.199
37183	74.008	93.258	0.213
36363	81.065	96.629	0.258
37293	80.642	94.757	0.131
34854	74.302	95.131	0.157
36688	80.044	95.506	0.165
37345	75.867	94.007	0.169
39139	83.286	96.629	0.18
37744	75.853	95.88	0.182
36772	74.813	97.753	0.187
37378	80.509	95.88	0.19
37651	73.534	95.506	0.199
34757	66.713	98.127	0.202
36615	66.173	96.255	0.198
37795	76.185	97.378	0.205
34454	70.367	96.255	0.174
38710	75.116	98.127	0.178
37859	75.68	99.251	0.192
38484	58.707	86.891	0.242
35148	54.118	87.64	0.25
35814	63.871	86.891	0.217
35407	63.978	85.019	0.246
37015	64.472	88.764	0.247
37320	62.901	89.139	0.231
38703	66.992	86.142	0.245
34456	68.763	85.768	0.245
34308	55.937	88.39	0.232
36203	63.124	87.266	0.233
37131	72.207	91.76	0.24
38895	65.416	90.637	0.241
35817	52.062	88.764	0.265
37567	58.62	92.135	0.221
37446	59.026	88.39	0.24
36910	75.014	87.64	0.241
34437	60.517	86.517	0.252
36002	73.102	89.888	0.261
37157	69.609	90.262	0.219
38094	69.681	89.888	0.227
37689	73.931	88.015	0.231
38270	65.878	91.011	0.234
35457	65.775	88.015	0.24
38119	64.497	93.633	0.25
34898	71.216	89.513	0.268
37219	53.474	91.386	0.205
37910	63.51	91.76	0.215
38589	71.123	88.015	0.223
36041	76.874	89.139	0.237
35914	74.89	89.888	0.259
35221	64.497	90.637	0.201
35074	56.241	93.633	0.203
36745	68.378	93.258	0.206
36568	69.469	90.262	0.21
36499	70.273	91.386	0.231
35908	70.675	93.633	0.236
38901	78.958	91.011	0.24
38162	70.765	94.757	0.201
38990	76.233	92.509	0.206
34663	60.443	92.884	0.213
34824	72.064	92.509	0.221
37288	74.052	94.382	0.233
35484	74.679	91.011	0.233
34559	68.435	93.633	0.235
36091	70.085	92.135	0.238
34485	75.118	91.76	0.239
36850	73.351	92.509	0.262
34365	66.695	90.637	0.166
35898	75.458	91.76	0.216
36802	68.951	95.131	0.217
35118	64.941	93.633	0.227
35974	78.981	94.007	0.243
34925	75.785	93.258	0.244
35897	70.068	94.382	0.21
35603	73.302	94.007	0.227
35529	74.321	95.88	0.237
37974	80.904	95.88	0.261
35705	79.815	95.131	0.209
34706	78.663	96.255	0.214
37027	70.942	96.255	0.222
35828	72.048	96.255	0.223
38299	73.701	95.506	0.225
36315	69.386	97.378	0.243
37531	78.274	96.629	0.244
36279	83.824	97.378	0.264
36390	86.225	97.753	0.195
39218	81.604	97.378	0.204
35661	83.891	96.629	0.206
34524	87.492	98.127	0.21
37068	84.928	97.004	0.213
37148	82.397	97.753	0.219
37929	83.011	97.004	0.221
34895	76.394	97.004	0.236
36316	48.059	77.903	0.302
37259	63.785	80.899	0.278
37429	48.28	80.524	0.281
37160	67.322	80.524	0.269
35527	67.762	82.397	0.278
38934	49.22	83.521	0.236
34568	55.342	86.517	0.259
35970	50.156	85.768	0.247
37043	68.932	87.64	0.258
35159	69.569	85.019	0.282
34628	63.89	86.142	0.284
38098	65.97	88.764	0.257
38862	68.237	87.64	0.266
35249	70.602	87.266	0.268
35636	73.337	86.517	0.275
35262	69.355	85.768	0.279
38576	69.988	86.517	0.291
35228	51.147	87.266	0.266
35260	68.63	88.015	0.279
35062	63.457	89.888	0.289
38012	72.418	89.513	0.292
35216	77.641	89.513	0.295
35308	52.827	91.76	0.224
37928	75.98	89.139	0.27
34407	76.338	91.011	0.273
35612	77.243	90.262	0.295
35401	70.781	88.015	0.233
38284	72.665	90.262	0.243
38017	77.63	89.513	0.253
36043	74.26	89.139	0.254
37866	76.572	91.386	0.263
36271	71.754	89.513	0.277
35704	77.316	92.509	0.309
35599	74.794	90.262	0.31
37220	74.205	91.386	0.215
37577	75.093	90.262	0.234
38643	81.346	91.386	0.247
37553	77.917	90.262	0.251
37029	75.344	89.888	0.252
35862	79.749	89.888	0.252
35373	82.148	89.888	0.252
35403	69.596	92.509	0.255
37107	74.252	91.386	0.255
36596	75.844	91.386	0.256
37065	75.85	90.637	0.257
37511	76.335	93.633	0.274
38333	72.339	93.258	0.229
38695	73.631	91.76	0.232
35489	72.227	89.513	0.238
38360	76.586	91.011	0.249
35108	75.745	92.509	0.253
37445	85.446	92.135	0.254
34838	77.739	93.258	0.259
36595	79.643	92.509	0.26
37826	73.954	91.76	0.264
34741	79.399	91.76	0.27
35271	80.008	93.258	0.236
35057	77.945	93.633	0.243
34330	67.274	94.007	0.244
34731	75.669	93.258	0.245
34526	75.247	92.135	0.247
34360	75.365	92.135	0.247
34920	75.124	94.382	0.256
39040	70.955	93.633	0.259
36038	79.344	93.258	0.259
35135	79.356	94.382	0.286
36873	72.995	94.007	0.221
35247	76.197	94.007	0.235
36930	81.357	94.382	0.242
38599	76.355	94.007	0.243
36034	78.622	93.633	0.244
35776	81.426	95.506	0.246
36191	83.959	95.506	0.246
37414	79.016	94.382	0.249
34469	71.997	94.007	0.259
35412	73.885	96.629	0.274
36684	78.701	93.633	0.188
38864	83.355	95.88	0.238
35836	79.823	95.88	0.239
34275	74.806	95.88	0.246
36538	83.094	97.378	0.205
37811	80.146	96.629	0.222
36340	81.598	97.378	0.235
37321	82.946	97.004	0.236
34285	83.254	97.378	0.236
35340	84.931	97.004	0.236
34644	78.638	96.255	0.275
38201	86.638	98.502	0.21
36098	80.739	99.625	0.223
37986	88.392	99.251	0.224
38460	86.394	99.625	0.23
35215	86.941	99.251	0.231
34976	83.686	98.876	0.232
37530	59.339	76.404	0.333
38355	60.112	84.27	0.33
38948	54.935	83.521	0.282
37190	60.624	84.644	0.276
36350	64.864	86.517	0.262
39086	54.982	83.146	0.282
34513	68.859	79.401	0.325
35514	70.988	83.521	0.298
36354	58.923	85.393	0.282
35133	72.029	85.393	0.306
37551	72.321	88.015	0.316
37420	68.339	84.27	0.319
37129	60.814	87.266	0.244
37719	57.372	85.393	0.283
34343	68.048	86.142	0.291
37217	70.654	85.019	0.295
38519	70.027	85.393	0.298
34711	54.68	86.517	0.308
38275	66.792	88.015	0.309
38134	63.836	91.011	0.259
34289	69.767	84.27	0.269
38631	70.888	86.891	0.286
35341	63.979	89.139	0.288
34410	73.055	86.517	0.291
35572	63.21	91.386	0.251
38547	59.751	88.015	0.253
36640	64.523	86.142	0.271
35858	58.628	88.015	0.291
34303	75.376	89.888	0.306
36965	73.224	89.888	0.277
34746	71.332	88.764	0.285
36135	67.832	88.764	0.265
35191	72.681	90.262	0.292
36926	63.98	89.888	0.296
39056	66.213	85.019	0.188
35038	62.031	90.637	0.245
34795	66.723	94.007	0.267
38731	73.571	87.266	0.278
35471	74.15	93.258	0.278
34809	74.805	89.888	0.289
37728	75.435	92.509	0.291
36202	79.916	90.637	0.296
38199	72.781	92.509	0.299
34643	74.304	89.139	0.299
36371	74.282	93.258	0.301
36857	62.051	91.386	0.227
39044	75.574	92.509	0.269
34527	73.991	91.011	0.273
36827	76.511	93.258	0.277
35237	70.37	93.633	0.279
37229	74.103	90.637	0.282
37797	76.485	91.386	0.286
37104	80.019	92.509	0.29
35670	67.536	93.258	0.291
38673	81.262	91.76	0.292
37574	77.846	92.509	0.304
36402	80.005	92.135	0.305
35697	68.573	88.764	0.24
35179	62.576	92.509	0.241
35826	76.936	89.139	0.255
35498	70.822	94.382	0.259
38570	75.667	91.011	0.265
37479	81.901	91.76	0.27
34319	71.661	93.258	0.278
38664	73.653	94.382	0.278
37001	78.15	91.76	0.278
34707	79.271	91.76	0.278
36614	79.954	91.76	0.278
38706	79.438	91.011	0.28
37950	79.813	93.258	0.28
38415	75.527	92.884	0.283
38609	74.219	93.633	0.287
38324	74.049	90.637	0.289
36633	72.985	92.884	0.29
38773	79.455	92.509	0.29
35934	78.339	92.135	0.291
36510	75.435	92.884	0.297
38398	81.803	92.884	0.303
35485	69.302	92.135	0.256
34826	78.801	92.509	0.262
34903	66.599	95.131	0.264
37451	74.266	91.76	0.264
36667	78.394	92.509	0.269
38420	81.353	94.382	0.271
38638	76.267	95.506	0.289
36534	78.274	94.757	0.291
35056	75.028	92.884	0.311
35017	82.277	94.757	0.311
37622	69.972	96.629	0.246
37798	78.406	95.506	0.254
38115	81.774	96.255	0.275
34827	74.979	95.131	0.278
36367	77.563	92.884	0.284
38294	80.443	96.255	0.274
34874	78.493	96.255	0.281
35615	75.146	94.382	0.287
34504	78.916	95.506	0.292
34311	81.591	96.255	0.296
36931	80.735	98.127	0.249
36130	66.3	77.528	0.362
34698	68.747	77.528	0.372
36255	70.105	81.648	0.346
34464	69.44	81.273	0.326
36655	55.901	82.397	0.293
35391	61.61	81.648	0.335
35410	57.971	85.768	0.267
37569	49.723	84.644	0.294
35822	70.253	85.019	0.308
36573	64.349	85.393	0.311
36705	57.614	88.39	0.304
36285	66.915	85.768	0.316
35155	69.61	81.648	0.323
34576	70.875	83.521	0.33
37685	63.539	80.524	0.248
37774	54.996	86.517	0.291
35250	70.329	84.644	0.326
34666	73.212	87.64	0.346
35695	65.429	85.768	0.286
39257	72.641	88.764	0.313
35368	64.955	88.015	0.311
34426	63.392	86.142	0.314
36657	68.333	88.015	0.28
36306	74.182	88.764	0.321
38271	76.827	90.637	0.324
35352	70.101	88.764	0.331
36555	71.892	87.266	0.246
35009	73.422	90.262	0.29
34394	71.203	92.509	0.292
36492	68.358	91.76	0.273
34431	77.032	92.135	0.275
36153	76.595	88.39	0.295
36536	73.007	90.262	0.298
34302	77.066	91.011	0.301
35252	74.642	90.637	0.31
37182	79.318	92.884	0.323
35768	75.488	90.637	0.324
37498	79.779	93.258	0.328
38482	70.036	90.637	0.155
37407	77.786	91.386	0.288
37119	78.626	92.884	0.315
37449	70.555	91.011	0.28
37944	72.493	91.011	0.289
38897	76.705	92.884	0.29
35138	74.432	93.258	0.291
36128	73.721	92.135	0.292
34325	78.257	93.633	0.316
38081	77.986	93.633	0.321
37921	77.027	93.633	0.268
35795	79.717	92.509	0.284
35034	73.275	95.506	0.289
38067	74.886	92.509	0.291
35634	70.079	94.382	0.292
37403	72.835	95.131	0.293
37310	82.524	93.258	0.296
37150	76.624	93.258	0.297
36708	79.626	94.757	0.3
39010	74.951	93.633	0.303
37807	78.699	92.884	0.304
36396	76.241	94.007	0.308
37161	82.864	93.258	0.309
35526	80.546	94.007	0.313
34949	74.165	94.007	0.32
34790	80.002	94.757	0.324
36680	82.835	94.757	0.286
35507	83.251	94.007	0.287
35477	77.6	93.633	0.289
36527	76.528	94.382	0.293
35657	78.669	93.633	0.296
38249	74.589	94.382	0.307
36754	76.953	94.007	0.308
36012	73.986	94.757	0.266
34430	78.939	96.255	0.282
35842	81.249	98.876	0.275
35951	76.332	96.629	0.288
38496	50.299	78.652	0.285
38074	63.31	78.652	0.342
38272	54.377	79.026	0.317
39214	69.375	81.648	0.354
35053	67.793	79.401	0.357
38493	69.114	86.142	0.313
35827	69.715	83.146	0.332
36318	67.385	83.895	0.34
35472	67.124	86.142	0.321
36500	70.469	85.019	0.323
37975	67.614	85.768	0.33
34974	73.021	86.142	0.342
36126	75.365	87.266	0.351
35055	75.263	89.139	0.359
34884	62.327	87.266	0.308
37205	75.229	86.891	0.331
36134	60.902	85.393	0.285
36299	67.748	87.266	0.308
37882	73.291	88.764	0.323
36356	70.478	87.266	0.319
35143	71.287	90.262	0.327
35559	75.268	89.139	0.3
35007	72.901	89.513	0.314
35367	78.334	91.76	0.339
39074	72.476	89.139	0.303
38730	77.835	92.135	0.321
36257	78.386	92.509	0.325
37674	80.212	92.135	0.328
37816	73.797	89.139	0.33
37312	74.049	92.509	0.306
38256	77.458	91.011	0.317
34446	69.529	90.637	0.319
38037	76.13	92.135	0.321
38297	67.903	91.011	0.329
38265	80.329	91.386	0.31
35730	80.293	93.633	0.316
37496	75.895	92.135	0.321
36148	79.627	93.258	0.324
37215	79.193	93.633	0.328
34891	75.796	92.884	0.304
36040	78.982	93.633	0.316
35282	80.547	94.382	0.331
36909	74.491	94.007	0.333
38250	83.603	95.506	0.34
35611	68.681	90.637	0.254
35800	74.968	93.258	0.284
37332	80.759	95.506	0.284
35284	82.447	95.506	0.317
35667	80.54	94.007	0.321
38147	77.636	95.131	0.325
35816	82.203	94.757	0.325
34839	80.012	95.506	0.304
35788	85.234	95.506	0.317
39132	85.051	98.127	0.303
35932	84.765	99.251	0.301
34590	71.395	79.401	0.386
36525	70.031	82.772	0.378
34911	62.126	80.524	0.348
38513	74.808	87.64	0.354
36592	73.917	85.393	0.374
38260	73.28	86.517	0.358
36352	69.691	84.27	0.359
35283	73.749	86.517	0.351
34565	75.625	88.015	0.362
36146	74.147	89.888	0.348
34922	73.546	88.764	0.36
35644	72.898	88.764	0.369
37835	76.235	88.764	0.338
36574	66.297	89.513	0.34
38175	74.11	86.142	0.35
35210	72.869	88.764	0.345
36286	73.272	89.513	0.345
34960	73.967	91.011	0.348
36018	76.388	89.139	0.354
34515	74.856	89.888	0.356
38794	76.359	90.262	0.333
35747	76.279	92.884	0.344
35452	76.275	90.637	0.366
39076	77.09	90.262	0.32
37522	73.047	93.633	0.33
35909	78.626	93.258	0.338
38705	71.647	91.386	0.305
35524	73.066	92.135	0.327
39077	67.262	92.884	0.339
39209	80.496	92.509	0.339
38366	74.373	92.135	0.359
38432	76.66	92.884	0.361
38622	80.599	94.007	0.321
35163	80.47	93.258	0.324
37793	77.587	93.633	0.34
34283	76.805	94.382	0.342
38805	75.934	94.382	0.345
36461	74.428	92.509	0.346
39023	74.938	91.386	0.348
37876	77.183	91.76	0.319
35414	75.324	92.135	0.328
37046	79.8	94.382	0.334
36808	79.084	94.007	0.346
35520	76.683	94.382	0.328
38445	77.054	95.506	0.331
38732	82.01	95.88	0.34
37353	79.645	95.131	0.344
35509	85.225	95.506	0.317
36843	82.767	95.88	0.323
38729	84.904	96.255	0.328
35967	74.867	94.007	0.329
36880	78.029	93.633	0.33
39197	79.115	95.88	0.335
34642	81.173	96.629	0.338
35212	82.407	96.629	0.344
36045	84.426	99.251	0.32
37862	69.786	77.903	0.414
38239	67.957	81.648	0.403
35930	69.27	79.775	0.411
39135	68.794	77.903	0.401
35343	73.042	81.273	0.365
34855	69.653	82.022	0.384
38023	52.073	82.397	0.342
36180	72.195	84.27	0.366
35922	69.961	87.266	0.341
35166	70.037	88.39	0.362
36427	74.606	88.39	0.368
35145	63.448	88.015	0.337
37145	77.873	88.39	0.349
36065	75.986	89.513	0.363
38464	73.942	88.764	0.376
38033	73.987	89.139	0.33
35821	75.665	91.76	0.342
36955	71.736	90.262	0.345
36651	76.56	89.139	0.365
34434	79.618	91.386	0.367
35754	65.734	90.262	0.333
35759	75.857	90.637	0.348
35550	79.741	91.386	0.344
34674	74.203	88.39	0.354
38057	79.765	95.131	0.357
36283	75.067	93.633	0.343
34420	77.786	92.509	0.349
37134	73.641	92.884	0.352
34899	81.67	94.382	0.352
35883	79.456	93.633	0.356
35277	84.089	95.88	0.36
35894	75.988	93.258	0.315
34574	75.81	94.757	0.345
38883	80.015	95.506	0.353
35907	77.404	95.506	0.354
36933	76.323	93.633	0.355
34408	79.761	91.011	0.363
34799	74.887	94.757	0.368
38349	69.313	89.513	0.291
36523	80.895	94.757	0.333
37609	75.651	95.506	0.338
35188	75.355	95.506	0.342
34291	76.655	94.382	0.344
36453	80.091	93.633	0.348
35835	79.93	96.629	0.352
37396	78.327	92.135	0.353
35919	81.391	95.88	0.354
37867	76.854	94.382	0.329
34442	77.86	93.633	0.33
35393	80.512	94.757	0.34
36547	83.522	97.378	0.353
35272	73.369	96.255	0.359
38938	82.635	95.506	0.36
38902	80.863	96.629	0.34
35462	86.721	97.378	0.343
38306	82.13	95.506	0.344
34400	81.795	96.629	0.347
34820	78.1	94.382	0.352
35884	78.439	94.757	0.328
38369	82.68	96.629	0.334
37864	86.688	97.753	0.342
35605	85.355	98.876	0.345
38111	88.198	98.127	0.346
36454	88.388	98.876	0.355
35464	89.973	99.251	0.359
36138	66.982	78.652	0.368
35712	72.857	81.648	0.4
38734	69.445	82.772	0.386
37562	68.283	81.273	0.397
35525	70.864	82.772	0.375
38273	74.335	85.019	0.381
34582	71.78	83.146	0.383
35104	71.514	81.273	0.387
37384	71.566	88.764	0.372
38619	72.439	90.262	0.381
35427	79.825	88.764	0.389
35848	72.736	91.011	0.391
35105	74.602	87.266	0.369
35780	78.217	88.39	0.378
34830	79.587	89.888	0.389
37168	74.835	88.39	0.39
37319	77.31	88.764	0.382
34541	77.945	89.513	0.394
36495	78.064	91.011	0.359
36016	73.87	88.764	0.363
36377	75.904	91.386	0.369
34539	75.779	88.39	0.389
38438	65.572	90.637	0.36
36089	65.193	88.015	0.372
36317	82.079	93.258	0.375
35273	79.704	91.386	0.376
39114	76.646	93.258	0.368
34807	76.999	92.135	0.368
37653	78.497	92.509	0.369
35476	78.364	93.258	0.35
38642	76.481	91.76	0.362
37694	76.615	91.011	0.363
36245	83.087	94.382	0.363
36520	81.827	93.258	0.374
38190	76.335	93.258	0.35
35301	79.266	92.509	0.372
35366	80.47	95.506	0.348
36819	80.768	94.757	0.35
39235	82.225	96.255	0.365
34413	80.742	96.629	0.363
38728	78.09	96.629	0.364
38506	79.58	97.004	0.364
35971	81.703	95.506	0.367
37037	82.61	95.131	0.368
37237	84.79	97.004	0.374
37984	77.135	94.757	0.34
37397	82.965	95.88	0.347
36259	82.979	96.255	0.352
38182	83.355	96.629	0.352
37710	83.753	96.255	0.354
37377	79.869	96.629	0.352
34697	81.386	97.378	0.356
37467	84.33	98.127	0.358
35560	86.304	98.127	0.359
34745	86.515	99.625	0.365
37292	84.015	95.88	0.344
38441	86.008	98.502	0.346
38151	85.069	98.127	0.353
37209	90.381	98.502	0.358
37289	83.752	97.753	0.36
38056	73.343	85.768	0.404
37122	77.354	89.888	0.389
37603	71.365	89.888	0.371
37365	75.313	88.764	0.372
35918	68.905	89.888	0.375
36205	76.661	90.262	0.381
37176	75.934	88.015	0.383
38446	80.798	93.258	0.376
38595	79.081	91.386	0.362
38248	84.382	96.629	0.367
37372	84.99	97.004	0.357
34908	82.888	97.004	0.367
38148	76.222	94.382	0.324
34985	68.633	77.154	0.415
36691	71.085	83.521	0.405
36326	72.059	87.266	0.378
38448	68.294	83.521	0.383
34725	72.455	91.386	0.396
37227	85.287	98.502	0.368
35156	66.92	76.03	0.432
35478	71.077	79.775	0.402
37746	69.861	86.891	0.411
34313	72.003	82.397	0.433
36900	74.946	92.884	0.332
36183	65.812	75.281	0.433
36744	70.99	81.648	0.45
34484	63.256	82.022	0.364
38456	65.099	76.779	0.425
38515	68.098	80.15	0.436
34894	70.29	79.026	0.442
37591	70.619	80.524	0.456
37062	69.536	79.775	0.412
34983	74.294	94.382	0.382
37316	70.653	82.772	0.468
37341	73.63	77.154	0.488
37688	73.792	85.393	0.457
37102	78.566	91.386	0.414
37905	81.619	82.022	0.461
36115	82.313	90.637	0.43
34577	75.478	85.393	0.41
38969	85.548	94.382	0.389
35371	58.783	80.15	0.428
34864	75.345	81.648	0.496
35751	76.64	79.026	0.5
36518	80.136	82.022	0.466
38678	82.075	85.768	0.454
34536	71.148	80.15	0.489
35925	72.685	78.277	0.489
38361	82.579	83.895	0.471
35425	70.947	77.528	0.493
38949	76.695	80.524	0.491
36029	71.675	77.903	0.499
35923	72.929	77.903	0.499
35004	83.828	88.764	0.493
37473	80.546	77.528	0.5
38986	79.472	83.895	0.499
38486	83.862	92.509	0.497
38736	83.197	91.76	0.499
38808	83.917	91.011	0.5
37033	80.361	81.648	0.498
37940	83.185	82.397	0.498
38475	79.091	84.27	0.499
38954	87.123	88.764	0.498
35654	77.436	82.772	0.499
38830	78.119	81.648	0.497
34290	80.302	86.142	0.499
38517	72.905	78.277	0.487
37979	77.149	82.022	0.493
35313	80.51	78.652	0.498
38714	78.648	82.022	0.5
38089	84.756	86.142	0.498
39091	83.319	86.891	0.497
37359	83.585	95.88	0.495
34468	80.579	82.022	0.497
36737	82.118	81.648	0.499
37958	81.037	86.891	0.5
38322	83.411	88.764	0.498
39157	87.336	86.142	0.494
36336	81.888	88.764	0.498
34930	81.009	86.517	0.5
36503	82.553	89.139	0.492
39176	90.778	88.764	0.49
34778	81.557	89.513	0.493
34517	60.238	75.281	0.393
38449	87.633	90.637	0.495
37708	87.5	90.637	0.493
37698	89.117	94.382	0.489
34570	78.119	94.757	0.489
39055	83.775	79.401	0.494
37863	80.748	84.644	0.493
36639	84.786	88.015	0.476
38177	85.148	85.768	0.482
35869	86.822	87.64	0.484
38317	80.842	86.517	0.485
38129	75.39	83.895	0.483
36188	84.592	88.39	0.479
37315	86.204	94.757	0.482
34771	86.975	97.004	0.484
38693	79.894	87.266	0.472
37646	88.954	96.629	0.48
37889	89.608	97.004	0.481
36628	70.4	81.273	0.482
35728	73.791	85.019	0.492
35213	79.735	85.393	0.488
36411	85.992	97.753	0.482
36111	70.93	80.524	0.467
36084	72.649	82.397	0.486
37030	79.179	88.39	0.475
37872	74.929	84.27	0.484
39238	85.715	88.764	0.492
34587	83.29	90.262	0.47
35739	82.166	85.768	0.48
37313	82.718	87.266	0.481
34694	81.07	86.891	0.481
37642	83.707	85.393	0.483
37480	80.389	86.142	0.467
35437	79.402	92.135	0.455
38424	82.382	89.888	0.474
35378	84.099	95.131	0.463
36530	83.468	89.513	0.458
37854	85.302	90.262	0.47
38825	85.21	91.011	0.474
38479	87.223	94.757	0.485
36854	70.187	79.775	0.458
37248	83.619	90.262	0.458
37356	79.128	94.382	0.436
34350	54.854	75.281	0.334
34744	69.586	84.27	0.459
35574	83.093	92.884	0.482
37314	78.701	95.506	0.442
37411	54.627	77.154	0.373
36014	60.787	78.652	0.296
38922	84.675	83.895	0.417
39140	85.658	82.022	0.419
38080	84.514	89.139	0.437
37903	74.409	82.772	0.424
36990	75.284	82.772	0.417
38750	79.377	84.27	0.435
34316	78.769	90.262	0.441
34724	67.276	85.768	0.323
37435	78.264	79.026	0.426
37486	75.664	83.146	0.404
34439	65.744	79.026	0.422
39260	82.809	77.154	0.391
38972	83.832	83.521	0.403
38246	74.428	86.517	0.41
36006	69.905	82.397	0.433
38383	69.913	83.146	0.436
37938	57.603	87.266	0.327
38998	71.958	80.524	0.402
38197	83.522	86.517	0.401
37387	84.05	88.39	0.393
38625	84.079	88.015	0.399
35305	80.446	82.772	0.448
38941	81.668	85.393	0.459
38389	88.182	92.509	0.48
37493	64.9	77.154	0.38
34625	71.485	81.648	0.399
36069	71.291	81.273	0.423
35440	70.117	80.524	0.425
34374	65.652	84.644	0.363
38203	78.904	82.772	0.419
34904	77.436	86.142	0.367
36881	79.449	85.768	0.37
35629	77.936	85.019	0.373
34967	78.204	85.393	0.376
35255	79.45	84.644	0.381
39212	83.499	88.39	0.406
38579	85.265	91.76	0.482
34916	61.288	78.652	0.353
36501	75.116	83.521	0.422
34557	73.568	84.644	0.333
35523	78.455	85.393	0.359
36066	81.528	86.142	0.364
36301	78.981	85.393	0.372
37783	83.143	86.891	0.379
37700	73.321	84.27	0.384
38386	83.867	87.266	0.385
38971	83.703	85.019	0.404
37207	81.346	87.64	0.376
36023	81.148	88.015	0.386
38525	84.127	85.768	0.391
37865	84.467	88.39	0.395
35488	83.608	91.76	0.409
37230	76.982	84.27	0.419
34494	74.921	86.891	0.334
34543	75.739	88.015	0.335
35325	79.045	85.393	0.345
35505	79.083	85.768	0.345
35709	81.765	86.517	0.357
35395	80.422	86.891	0.36
37468	74.838	86.517	0.435
34703	78.159	86.517	0.363
35356	80.525	86.891	0.374
36349	80.824	88.015	0.375
37268	83.108	86.517	0.376
38851	85.266	84.27	0.394
36700	83.184	89.513	0.388
37775	85.79	88.39	0.392
39189	84.858	89.139	0.394
35990	76.201	84.644	0.401
39116	79.666	86.517	0.452
37331	86.4	88.39	0.404
37241	84.781	92.135	0.412
36813	56.212	82.022	0.318
36406	67.739	77.903	0.372
35021	72.383	81.273	0.413
36268	73.037	83.521	0.401
34615	73.934	85.393	0.338
36266	71.269	85.019	0.423
35783	79.716	86.142	0.352
34729	77.536	87.64	0.358
34984	78.906	87.266	0.36
36022	80.252	86.891	0.36
36994	80.303	87.266	0.361
35646	81.699	88.39	0.369
35593	81.173	87.266	0.374
35522	82.736	88.39	0.374
37304	81.447	88.015	0.375
39003	82.758	86.891	0.379
34751	77.462	88.39	0.371
37738	82.224	90.262	0.382
38523	83.04	88.39	0.442
37729	86.733	93.258	0.459
37106	76.211	85.768	0.417
35043	81.448	81.648	0.404
35286	77.99	87.64	0.354
37169	80.576	87.64	0.36
35642	83.144	89.139	0.366
35562	82.145	88.764	0.368
36825	80.385	89.139	0.376
36385	81.162	89.139	0.378
36643	75.449	89.139	0.368
36355	75.314	87.266	0.381
35100	75.711	86.517	0.431
36669	69.431	81.273	0.37
35189	77.651	86.891	0.342
35569	75.51	90.262	0.31
35348	79.844	89.513	0.354
35892	81.714	87.64	0.355
36635	81.53	88.764	0.362
37232	82.528	88.015	0.363
38221	76.53	88.764	0.366
37447	81.934	89.888	0.369
39221	75.184	88.39	0.358
36790	82.081	89.513	0.372
38942	77.84	88.015	0.379
37630	80.712	88.39	0.389
37840	84.2	91.386	0.387
36486	83.754	88.764	0.388
38474	87.566	92.884	0.407
38039	68.293	81.648	0.356
37010	69.119	85.768	0.399
36099	81.626	87.64	0.346
37109	81.459	89.139	0.354
36487	82.637	90.262	0.366
36494	83.156	89.139	0.372
38640	81.602	90.637	0.376
38955	86.131	88.39	0.392
35439	63.504	77.528	0.275
38414	63.03	86.142	0.28
35175	57.304	84.27	0.312
38605	65.242	86.517	0.323
35303	62.207	80.15	0.26
37995	65.713	82.772	0.361
35435	68.396	83.895	0.389
37087	79.157	86.517	0.346
36364	85.878	87.64	0.416
38166	74.418	87.64	0.346
36387	81.088	88.39	0.349
36964	78.568	89.888	0.361
37686	73.073	89.888	0.424
37600	80.545	91.76	0.386
38395	80.086	93.258	0.436
37778	60.004	81.273	0.265
36609	61.092	79.401	0.266
39149	64.585	81.648	0.274
34962	60.222	81.648	0.329
38924	64.878	79.775	0.278
37214	74.853	88.39	0.4
37578	75.816	84.27	0.311
38193	80.758	85.768	0.384
35361	72.582	88.39	0.414
35408	82.308	87.64	0.33
37178	77.61	94.007	0.345
34927	60.565	76.03	0.291
37252	58.514	82.397	0.269
36778	64.997	80.524	0.296
38036	86.416	84.644	0.354
35174	73.264	79.775	0.293
37085	73.868	87.266	0.39
37960	69.035	84.644	0.317
36988	76.773	88.39	0.389
38010	78.097	86.142	0.32
37675	79.108	86.142	0.347
37660	84.788	96.255	0.302
35988	80.569	91.76	0.346
38668	51.311	78.277	0.245
36209	70.285	83.895	0.345
34636	70.29	82.772	0.351
35441	68.987	85.393	0.358
36081	70.756	82.772	0.378
39130	67.439	80.524	0.285
35160	74.105	86.517	0.389
37519	77.702	85.019	0.31
35234	77.346	91.386	0.39
38582	85.88	93.633	0.384
38176	80.578	95.506	0.411
38078	60.419	81.273	0.247
35736	57.691	82.022	0.256
35231	68.482	81.273	0.295
37059	58.94	89.139	0.282
37946	67.697	84.27	0.332
38396	71.012	83.521	0.348
38943	76.418	82.772	0.308
35329	73.415	89.888	0.372
34530	65.812	85.019	0.249
35351	72.438	84.27	0.323
38235	72.645	88.764	0.287
38454	81.495	85.768	0.337
38528	74.086	84.27	0.341
35073	79.58	92.135	0.283
37385	81.216	91.76	0.394
37649	80.783	90.637	0.389
38109	78.781	95.131	0.357
36746	59.641	82.397	0.189
36811	69.805	84.27	0.334
37112	73.517	79.401	0.224
35319	70.618	88.015	0.344
35302	55.077	89.888	0.195
35954	62.738	85.393	0.288
36604	78.1	91.386	0.383
38804	79.545	86.142	0.388
39168	86.586	84.644	0.398
35889	80.791	85.019	0.401
37624	84.494	83.895	0.33
34315	70.788	90.262	0.389
36005	77.95	89.888	0.395
37927	82.261	92.135	0.369
34490	77.313	89.888	0.34
38107	83.84	78.652	0.193
38024	64.453	78.652	0.253
38040	75.007	84.27	0.275
35602	68.866	83.895	0.344
37548	70.899	83.895	0.33
36291	73.595	86.891	0.352
39228	90.934	84.644	0.354
38983	72.099	87.266	0.328
35996	77.087	86.891	0.332
35309	73.704	90.637	0.361
37723	87.617	89.513	0.374
34851	69.843	88.015	0.355
37013	76.87	89.513	0.362
35297	77.418	92.509	0.374
35013	71.148	86.142	0.381
36750	82.323	91.76	0.391
36834	92.192	90.262	0.394
37437	77.166	85.393	0.279
36057	71.084	86.517	0.337
35203	73.919	89.888	0.345
36716	78.005	90.262	0.409
35715	73.142	90.262	0.266
35318	75.073	89.888	0.283
38550	79.459	90.637	0.302
38200	82.073	95.506	0.383
38817	81.324	95.131	0.388
39070	88.106	77.903	0.207
34608	56.809	83.146	0.242
36506	67.626	84.27	0.278
36656	73.986	89.888	0.332
35421	70.097	87.64	0.33
37843	71.849	88.015	0.346
38907	79.966	85.768	0.286
35088	72.08	89.139	0.369
37841	79.174	90.637	0.383
37604	79.779	88.39	0.323
37084	77.495	91.386	0.389
39054	88.155	95.131	0.394
34889	61.172	82.772	0.258
35999	61.817	83.895	0.251
38431	61.136	87.266	0.285
38321	58.381	89.513	0.263
36445	55.314	85.393	0.307
38211	69.87	85.768	0.307
37814	72.309	83.895	0.256
37834	70.885	91.76	0.308
37019	72.838	86.517	0.32
37187	70.074	88.39	0.323
35081	66.838	91.011	0.329
39136	73.146	88.015	0.344
36533	75.705	88.015	0.321
37457	75.342	89.888	0.368
36892	73.84	92.509	0.362
36485	57.783	89.139	0.354
39075	81.261	89.888	0.362
38559	75.338	91.011	0.371
37374	79.716	93.258	0.375
38560	75.352	89.513	0.381
39016	82.854	92.509	0.383
37089	78.488	88.764	0.348
35253	76.217	94.007	0.376
38505	77.063	92.509	0.391
34372	78.346	93.258	0.303
35691	83.762	96.629	0.399
36836	67.857	85.019	0.236
36280	73.624	79.775	0.239
34794	57.361	86.517	0.26
37311	55.764	88.015	0.278
36566	55.293	89.513	0.187
38790	81.133	88.015	0.213
36290	75.746	88.764	0.346
36214	70.348	90.637	0.2
35201	70.001	89.513	0.332
38847	73.94	88.39	0.336
36694	73.073	89.139	0.338
37886	90.874	86.517	0.343
35656	73.398	89.513	0.346
39069	64.494	86.142	0.337
38607	72.382	91.011	0.371
35438	75.271	91.76	0.312
38409	79.869	89.513	0.332
35121	75.375	92.135	0.358
37802	72.519	93.258	0.344
36219	79.734	90.637	0.348
35487	77.338	92.135	0.368
39028	82.507	94.007	0.375
35086	78.638	92.135	0.384
38216	89.084	91.386	0.393
36264	74.119	92.509	0.36
38546	81.02	94.757	0.387
38032	80.26	95.506	0.376
38898	81.798	97.004	0.384
36652	58.595	87.64	0.241
38002	63.648	86.142	0.287
35369	58.641	88.764	0.246
37298	63.37	89.513	0.253
34432	62.933	86.891	0.259
37076	66.809	89.888	0.264
35570	69.282	89.139	0.27
38534	72.241	91.76	0.275
35067	67.609	88.764	0.298
39087	73.367	88.015	0.311
39045	77.726	91.76	0.311
35093	72.282	91.386	0.223
37286	66.595	92.135	0.292
37049	78.459	89.513	0.319
35678	75.556	92.509	0.334
38373	71.969	89.513	0.305
36017	76.864	93.633	0.323
38120	84.425	93.633	0.345
34766	74.311	90.637	0.361
34909	68.886	89.139	0.265
35535	73.863	88.39	0.279
37233	78.083	90.262	0.339
36783	82.678	94.382	0.375
37172	79.4	90.262	0.266
38692	73.571	91.76	0.358
38236	89.308	95.131	0.376
37830	83.158	93.258	0.384
37006	84.834	93.258	0.384
38289	77.901	93.258	0.371
37507	83.506	94.007	0.38
38920	84.8	94.757	0.388
38850	78.227	94.757	0.355
36496	78.073	93.258	0.39
36832	81.177	95.131	0.392
35758	80.086	96.629	0.287
37942	77.415	95.88	0.398
36676	62.463	84.644	0.241
37580	67.428	87.64	0.293
36749	60.505	89.139	0.238
35000	53.862	87.266	0.244
35103	61.812	88.015	0.247
37481	60.819	88.39	0.255
39073	59.068	87.266	0.204
38606	73.495	93.258	0.27
37425	61.385	91.386	0.289
37712	78.741	86.891	0.267
38070	65.324	87.64	0.258
38828	63.915	89.513	0.284
38068	63.736	89.888	0.325
36629	80.279	94.382	0.354
37079	79.219	92.884	0.361
37613	74.629	92.135	0.346
35548	74.084	94.382	0.36
37317	78.151	94.007	0.351
39126	88.857	92.884	0.376
35752	80.169	94.382	0.38
36993	92.73	92.884	0.386
37028	80.219	95.131	0.376
39022	84.032	97.004	0.376
37683	87.722	94.007	0.383
35982	54.596	88.015	0.203
36535	60.161	85.019	0.247
38645	53.788	88.764	0.203
37662	61.869	85.393	0.239
37916	66.591	83.521	0.242
38537	51.134	89.513	0.221
37038	49.897	87.266	0.18
39166	87.521	87.64	0.265
38873	63.176	91.011	0.264
35804	62.438	91.76	0.279
35846	69.088	87.64	0.214
38869	69.981	90.262	0.284
38666	74.408	92.509	0.298
36079	68.74	87.266	0.32
35702	79.749	89.513	0.283
39128	74.881	91.011	0.327
37325	76.344	90.637	0.329
39089	77.349	92.509	0.333
37137	78.127	92.884	0.338
36101	68.034	94.382	0.294
35554	78.252	92.884	0.349
36701	80.812	95.131	0.344
37349	75.958	92.135	0.355
36028	79.677	95.131	0.36
35296	76.544	92.135	0.364
39253	83.682	94.007	0.364
37705	81.275	92.509	0.338
38803	80.546	93.633	0.36
37888	80.071	95.131	0.361
35778	79.837	94.382	0.364
39017	82.743	95.131	0.365
37469	82.172	95.131	0.367
37348	85.44	97.004	0.372
39068	91.072	95.131	0.372
38179	83.315	95.88	0.374
39165	85.007	95.88	0.375
35417	91.605	96.255	0.376
37913	86.317	98.127	0.378
37801	84.289	97.378	0.376
37904	82.562	95.506	0.333
38687	79.169	97.753	0.391
35320	64.642	87.266	0.215
37521	62.129	85.768	0.226
35165	60.063	90.637	0.154
36991	63.724	88.764	0.229
39259	71.424	91.011	0.248
38345	68.862	91.011	0.249
38227	68.924	88.015	0.257
35902	64.605	86.891	0.263
38403	70.278	91.011	0.313
37908	68.284	89.513	0.236
37505	74.31	95.131	0.299
38391	82.113	90.637	0.241
38394	74.895	90.637	0.312
36690	81.748	95.131	0.324
38301	82.518	90.637	0.328
37725	77.215	92.135	0.329
36665	78.465	93.633	0.33
34482	78.266	93.258	0.348
38019	78.265	90.262	0.201
37179	68.044	90.262	0.269
38541	78.851	91.76	0.315
36711	75.915	96.255	0.323
35962	81.439	93.258	0.342
37590	78.034	96.255	0.353
35748	81.836	95.506	0.338
35679	73.353	93.633	0.349
38772	82.925	95.506	0.364
35666	85.039	97.753	0.364
38566	81.681	94.007	0.365
39201	83.225	94.382	0.365
38997	85.818	95.131	0.368
37249	86.84	96.629	0.368
36842	87.038	97.753	0.37
38935	81.064	95.131	0.371
36831	84.065	97.378	0.371
39206	88.776	96.255	0.371
36003	77.483	92.884	0.374
38601	90.419	95.131	0.374
35805	89.368	95.506	0.379
36915	83.457	96.629	0.372
37094	84.954	97.004	0.376
37228	87.568	99.625	0.385
36353	63.002	90.637	0.231
35032	53.963	91.011	0.233
38055	77.144	88.764	0.284
38388	62.49	92.135	0.224
39018	64.292	91.011	0.249
34823	68.485	89.139	0.268
36600	72.049	92.135	0.27
38153	70.333	91.386	0.264
38380	71.996	93.633	0.264
36327	73.194	90.637	0.273
35708	76.912	89.513	0.29
37961	77.794	91.011	0.308
37375	69.022	94.382	0.258
35258	62.473	93.633	0.289
35300	79.865	91.76	0.332
35953	83.907	95.131	0.303
38535	84.12	95.88	0.31
38419	81.466	91.011	0.317
37352	81.386	93.258	0.327
38965	86.019	94.757	0.329
36632	79.955	95.506	0.341
37937	70.077	90.637	0.268
39064	82.739	93.633	0.315
36176	82.494	95.131	0.316
38487	86.836	95.506	0.329
35579	68.055	92.135	0.341
39120	83.622	95.131	0.342
39051	82.133	95.88	0.346
35384	76.052	92.135	0.347
37874	82.547	97.753	0.353
37953	83.422	95.506	0.353
39088	85.836	95.506	0.355
35944	82.684	96.629	0.352
38031	84.821	98.127	0.359
39007	85.647	97.378	0.36
36052	88.136	97.378	0.367
38251	88.878	98.502	0.368
34604	85.867	96.629	0.372
35230	87.468	97.004	0.372
38978	84.283	95.88	0.354
37394	88.5	99.251	0.371
37672	87.993	98.876	0.372
38522	86.642	98.127	0.375
37813	88.922	98.127	0.38
35994	52.254	89.139	0.158
36869	58.561	92.509	0.229
37376	64.679	90.637	0.232
38849	58.139	91.76	0.233
36970	68.509	86.891	0.26
35357	73.594	88.015	0.265
35870	79.876	89.513	0.274
36139	62.324	90.262	0.145
35042	50.657	92.884	0.15
36458	79.138	94.382	0.24
35958	56.706	89.888	0.253
37328	68.292	91.76	0.257
36076	71.16	88.39	0.266
38583	69.87	91.386	0.249
37202	64.55	93.633	0.262
35703	62.449	94.757	0.271
38402	64.566	92.135	0.28
36830	71.848	91.76	0.308
36957	80.929	92.135	0.317
35321	67.472	92.884	0.169
38264	71.095	92.135	0.239
37724	81.094	90.637	0.279
38434	79.937	92.135	0.301
37652	84.886	93.258	0.315
36807	78.175	92.884	0.317
37191	81.288	93.258	0.323
34963	78.003	93.258	0.328
37041	67.13	94.382	0.183
36399	62.464	94.382	0.193
36233	68.553	92.135	0.215
38371	71.939	95.506	0.303
37197	82.037	95.506	0.308
38757	87.57	95.506	0.311
36104	76.406	91.76	0.315
38655	80.395	93.633	0.315
39039	77.732	94.382	0.32
35606	78.265	91.76	0.334
37340	85.404	95.506	0.341
37303	84.808	96.255	0.338
38554	84.678	96.255	0.34
36085	88.497	96.629	0.356
38377	83.428	95.88	0.348
37915	83.674	98.127	0.352
38633	84.833	96.629	0.357
37701	86.79	97.753	0.363
38923	83.165	98.876	0.339
35111	81.02	96.629	0.346
38716	85.981	97.753	0.355
34990	82.343	95.131	0.357
38715	89.009	99.251	0.36
36814	81.762	97.378	0.361
37047	88.07	98.127	0.363
37626	86.411	98.127	0.364
39169	86.486	98.127	0.364
35566	87.669	97.753	0.366
38812	87.831	97.753	0.366
37881	91.573	97.378	0.372
37546	57.788	89.513	0.128
37780	56.394	89.139	0.128
36815	57.732	89.139	0.168
35692	68.843	92.135	0.205
37617	63.419	91.011	0.225
36725	70.715	93.258	0.249
34278	65.353	91.76	0.216
37815	59.132	94.757	0.243
37809	69.742	93.258	0.243
37768	63.025	93.633	0.244
36232	72.827	92.884	0.245
37665	79.326	94.382	0.249
36277	73.241	92.509	0.311
39170	81.842	92.884	0.24
37939	71.92	93.633	0.253
37898	66.595	95.131	0.256
38572	72.526	91.76	0.266
37431	72.368	97.004	0.267
34804	62	92.884	0.268
36776	74.832	93.633	0.287
38497	63.356	95.131	0.255
35068	68.134	93.633	0.267
38359	72.325	95.131	0.277
36605	71.467	96.255	0.281
37870	71.787	95.131	0.286
35939	84.046	94.007	0.339
36339	82.522	96.255	0.296
38966	81.694	95.131	0.312
34598	80.852	94.757	0.319
36937	81.804	95.88	0.334
38735	76.017	97.004	0.314
36787	81.48	95.88	0.33
35416	86.79	97.004	0.331
36019	78.45	96.629	0.332
36845	76.675	96.255	0.342
36686	86.747	98.127	0.346
37299	77.215	98.127	0.329
37330	81.185	94.757	0.34
36374	86.279	98.127	0.346
36410	84.859	97.753	0.348
36917	90.519	97.378	0.349
35222	85.44	97.753	0.353
38581	89.002	97.753	0.353
38234	82.888	96.629	0.347
37817	89.661	98.876	0.351
38103	91.395	98.876	0.356
35198	84.431	98.502	0.358
37130	85.937	99.251	0.36
38726	88.978	99.251	0.36
38390	92.493	100	0.363
38450	89.022	97.004	0.368
37761	64.24	87.266	0.151
37351	76.328	88.764	0.245
38141	67.562	86.891	0.132
34388	56.592	95.131	0.148
35635	60.98	93.258	0.202
36859	72.281	85.393	0.206
38961	67.641	94.382	0.219
37364	64.802	89.139	0.24
37699	67.49	92.509	0.233
37244	69.315	92.884	0.244
38181	72.987	94.382	0.249
36809	67.497	95.506	0.268
37064	70.516	95.131	0.284
38261	76.302	96.629	0.252
38594	71.592	95.88	0.261
39146	87.602	98.502	0.277
36584	72.733	97.378	0.279
37842	75.993	97.378	0.286
37770	89.926	97.004	0.288
37638	83.096	96.255	0.289
36727	74.456	96.629	0.294
35500	81.372	95.88	0.296
37941	78.787	95.131	0.312
35851	75.998	97.753	0.285
37782	77.725	98.127	0.29
37350	88.623	97.004	0.302
37011	81.311	95.88	0.191
36507	80.333	97.753	0.33
34961	59.696	88.764	0.187
36594	60.446	91.76	0.124
36884	53.494	86.142	0.204
35789	70.795	92.884	0.177
34977	63.06	93.633	0.259
39119	73.572	94.757	0.209
35324	71.505	95.88	0.254
37983	74.822	94.007	0.26
36122	83.289	97.004	0.279
36946	79.798	95.506	0.299
39026	76.838	95.131	0.266
38477	73.83	98.127	0.278
38967	90.468	96.255	0.311
37170	83.824	99.251	0.32
36748	57.027	92.509	0.169
38323	68.824	90.262	0.201
36789	64.82	91.76	0.105
38623	63.43	95.506	0.191
35607	70.621	93.633	0.219
38597	67.777	92.884	0.123
36883	64.59	95.88	0.223
38598	76.43	94.757	0.224
37075	68.537	94.382	0.226
38613	62.571	93.633	0.229
35294	63.98	93.633	0.236
37951	81.472	95.88	0.246
38831	74.788	93.633	0.25
34511	59.883	94.007	0.122
39002	62.647	95.131	0.226
37803	60.392	94.757	0.228
38102	67.969	94.757	0.228
35079	75.471	96.629	0.236
39029	82.401	95.506	0.239
38008	82.826	94.382	0.257
35510	78.441	97.378	0.203
39079	71.538	98.127	0.256
38763	79.495	97.004	0.26
38834	75.596	97.378	0.266
39230	78.184	98.127	0.256
39122	83.117	96.629	0.275
38476	81.734	97.378	0.286
38422	81.132	99.251	0.301
38727	52.903	92.135	0.152
38876	65.672	91.386	0.156
36663	61.068	93.258	0.103
36902	61.316	92.135	0.163
35595	49.196	97.378	0.09
36800	58.715	95.131	0.101
35491	63.095	93.633	0.131
39207	77.942	92.509	0.215
37154	70.879	93.258	0.205
38761	70.03	95.88	0.222
36474	74.185	97.004	0.228
38269	74.881	96.629	0.18
38815	81.032	98.502	0.226
39203	74.597	98.127	0.233
39152	84.573	95.506	0.233
38020	80.591	97.004	0.236
36021	70.333	95.88	0.247
39154	82.098	97.004	0.252
35223	69.147	98.502	0.263
37525	79.972	97.378	0.244
37808	56.429	92.135	0.135
36471	58.657	95.131	0.147
39102	68.649	89.888	0.12
37506	56.564	91.386	0.146
37887	51.657	93.258	0.151
39147	77.058	86.891	0.154
35881	58.458	93.258	0.16
34721	61.703	95.131	0.12
35787	61.365	94.007	0.168
36720	54.24	94.007	0.193
36276	55.928	92.884	0.214
38932	76.925	97.004	0.212
39159	78.433	97.378	0.211
37023	73.727	97.004	0.22
37101	73.179	97.378	0.235
37513	70.111	95.88	0.233
36837	80.044	97.378	0.243
39244	76.219	98.876	0.24
36760	79.237	99.251	0.26
35985	59.926	92.884	0.074
37417	70.304	92.135	0.106
38302	55.451	94.757	0.148
38939	56.339	94.757	0.082
37823	58.95	94.382	0.082
38652	62.522	94.757	0.082
38026	60.143	95.131	0.091
38915	60.202	95.506	0.19
35023	70.564	94.757	0.193
35873	66.422	97.753	0.143
39113	61.572	95.506	0.224
35622	70.283	96.629	0.189
36951	81.42	98.876	0.232
38293	75.245	98.502	0.233
37747	57.145	95.506	0.081
39250	60.684	94.757	0.122
38681	60.449	97.004	0.137
39093	74.1	94.757	0.183
37611	68.071	97.004	0.188
36714	69.914	98.127	0.194
38325	75.092	98.876	0.208
34676	61.211	95.506	0.091
37322	61.604	96.255	0.137
37254	66.418	92.509	0.143
36899	53.865	96.255	0.071
36763	60.484	97.378	0.071
38350	54.603	98.127	0.079
38082	55.893	97.004	0.081
34455	50.674	97.004	0.09
38014	78.021	94.382	0.16
36063	47.402	97.753	0.09
37586	56.654	99.251	0.088
35577	62.361	98.876	0.116
35187	68.447	94.757	0.203
35541	64.67	95.131	0.072
37430	64.447	97.753	0.135
36212	54.276	96.255	0.137
36238	53.943	98.876	0.079
36289	51.588	98.127	0.08
38827	65.043	97.378	0.118
39134	65.508	96.629	0.12
36088	59.683	96.629	0.128
35895	64.844	95.131	0.159
36184	46.054	97.378	0.041
37601	53.283	98.127	0.051
39115	57.855	97.753	0.061
35950	65.648	96.629	0.072
38296	62.289	92.509	0.076
38571	46.259	98.876	0.06
