# Supplementary material for: Development of DArT markers and assessment of diversity in Fusarium oxysporum f. sp. ciceris, wilt pathogen of chickpea (Cicer arietinum L.)
Source: BMC Genomics. 2014 Jun 10;15(1):454. doi: 10.1186/1471-2164-15-454 (PMC4070567; doi:10.1186/1471-2164-15-454)
Supplement: Supplementary file 4 — Additional file 4: Allele frequency of 1,813 polymorphic DArT loci in 110 isolates of Fusarium oxysporum f. sp. ciceris. (XLSX 715 KB) [file 12864_2014_6145_MOESM4_ESM.xlsx]

## Sheet: Sheet 1
Additional File 4. Allele frequency of 1813 polymorphic DArT loci in 110 isolates of Fusarium oxysporum f. sp. ciceris
FOC isolate	FOC_119	FOC_045	FOC_048	FOC_050	FOC_049	FOC_253	FOC_215	FOC_260	FOC_230	FOC_292	FOC_194	FOC_146	FOC_262	FOC_235	FOC_058	FOC_233	FOC_055	FOC_077	FOC_039	FOC_002	FOC_003	FOC_004	FOC_031	FOC_032	FOC_038	FOC_066	FOC_090	FOC_095	FOC_085	FOC_101	FOC_096	FOC_093	FOC_006	FOC_070	FOC_020	FOC_291	FOC_005	FOC_007	FOC_013	FOC_029	FOC_033	FOC_035	FOC_037	FOC_051	FOC_061	FOC_075	FOC_080	FOC_167	FOC_065
Location	Madhya Pradesh	Delhi	Delhi	Karnataka	Delhi	Uttara Pradesh	Chattishgarh	Uttara Pradesh	Chattishgarh	Uttarakhand	Chattishgarh	Madhya Pradesh	Madhya Pradesh	Chattishgarh	Himachal Pradesh	Chattishgarh	Uttaranchal	Himachal Pradesh	karnataka	Andhra Pradesh	Andhra Pradesh	Andhra Pradesh	Andhra Pradesh	Andhra Pradesh	Andhra Pradesh	Andhra Pradesh	Andhra Pradesh	Andhra Pradesh	Andhra Pradesh	Andhra Pradesh	Andhra Pradesh	Andhra Pradesh	Andhra Pradesh	Andhra Pradesh	Maharashtra	Himachal Pradesh	Andhra Pradesh	Haryana	Karnataka	Uttaranchal	Maharashtra	Madhya Pradesh	Madhya Pradesh	Karnataka	Himachal Pradesh	Andhra Pradesh	Andhra Pradesh	karnataka	Haryana
38818	0	0	0	0	0	0	0	1	0	0	0	0	0	0	0	0	0	0	0	0	0	0	0	0	0	0	0	0	0	0	0	0	0	0	0	0	0	0	0	0	0	0	0	0	0	0	0	0	0
35549	0	0	0	0	0	0	0	1	0	0	0	0	0	0	0	0	0	0	0	0	0	0	0	0	0	0	0	0	0	0	0	0	0	0	0	0	0	0	0	0	0	0	0	0	0	0	0	0	0
38733	1	0	0	0	0	-	-	0	0	0	0	0	0	-	0	1	0	0	0	0	0	0	0	0	0	0	0	0	0	0	0	0	0	0	0	0	0	0	0	0	0	0	0	0	0	0	0	0	0
35152	-	0	0	0	0	1	-	0	0	0	0	0	0	1	0	-	0	0	0	0	0	0	0	0	0	0	0	0	0	0	0	0	0	0	0	0	0	0	0	0	0	0	0	0	0	0	0	0	0
38759	0	0	0	0	0	0	-	1	1	0	1	0	0	0	0	0	0	0	0	0	-	0	0	0	0	0	0	0	0	0	0	0	0	0	0	0	-	0	0	0	0	0	0	0	0	-	0	0	0
37748	-	0	1	1	1	-	-	0	0	0	0	-	0	-	0	-	0	0	0	0	0	0	0	0	0	0	0	0	0	0	0	0	0	0	0	0	0	0	0	0	0	0	0	0	0	0	0	0	0
35251	-	0	1	1	1	-	-	0	0	0	0	-	0	-	0	-	0	0	0	0	0	0	0	0	0	0	0	0	0	0	0	0	0	0	0	0	0	0	0	0	0	0	0	0	0	0	0	0	0
35890	-	0	1	1	1	-	-	0	0	0	0	-	0	-	0	-	0	0	0	0	0	0	0	0	0	0	0	0	0	0	0	0	0	0	0	0	0	0	0	0	0	0	0	0	0	0	0	0	0
36143	1	0	-	-	0	1	-	0	0	0	0	-	0	1	0	-	0	0	0	0	0	0	0	0	0	0	0	0	0	0	0	0	0	0	0	0	0	0	0	0	0	0	0	0	0	0	0	0	0
37017	-	0	1	1	1	0	-	0	0	0	0	0	0	0	0	0	0	0	0	0	0	0	0	0	0	0	0	0	0	0	0	0	0	0	-	0	0	0	0	0	0	0	0	0	0	0	0	0	0
35596	-	0	1	1	1	-	-	0	0	0	0	-	0	-	0	0	0	0	0	0	0	0	0	0	0	0	0	0	0	0	0	0	0	0	0	0	0	0	0	0	0	0	0	0	0	0	0	0	0
38644	0	0	0	0	0	-	0	0	1	0	1	0	0	0	1	-	0	0	0	0	0	0	0	0	0	0	0	0	0	0	0	0	0	0	0	-	0	0	0	0	0	0	0	0	0	0	0	0	0
36083	-	0	1	1	1	0	-	0	0	0	0	-	0	-	0	-	0	0	0	0	0	0	0	0	0	0	0	0	0	0	0	0	0	0	0	0	0	0	0	0	0	0	0	0	0	0	0	0	0
36030	-	0	0	0	0	1	0	-	0	0	0	0	0	1	-	1	0	0	0	0	0	0	0	0	0	0	0	0	0	0	0	0	0	0	0	0	0	0	0	0	0	0	0	0	0	0	0	0	0
38527	-	0	1	1	1	0	-	0	0	0	0	-	0	-	0	0	0	0	0	0	0	0	0	0	0	0	0	0	0	0	0	0	0	0	0	0	0	0	0	0	0	0	0	0	0	0	0	0	0
36297	-	0	1	1	1	0	-	0	0	0	0	-	0	-	0	0	0	0	0	0	0	0	0	0	0	0	0	0	0	0	0	0	0	0	0	0	0	0	0	0	0	0	0	0	0	0	0	0	0
35628	-	0	0	-	0	1	-	0	0	0	0	0	0	1	0	1	0	0	0	0	0	0	0	0	0	0	0	0	0	0	0	0	0	0	0	0	0	0	0	0	0	0	0	0	0	0	0	0	0
35027	0	0	1	1	1	0	-	0	0	0	0	-	0	-	0	0	0	0	0	0	0	0	0	0	0	0	0	0	0	0	0	0	0	0	0	0	0	0	0	0	0	0	0	0	0	0	0	0	0
35741	0	0	0	0	0	0	0	1	1	0	1	0	0	0	-	0	0	0	0	0	0	0	0	0	0	0	0	0	0	0	0	0	0	0	0	0	0	0	0	0	0	0	0	0	0	0	0	0	0
35553	0	0	0	0	0	0	0	-	1	0	1	0	0	0	1	0	0	0	0	0	0	0	0	0	0	0	0	0	0	0	0	0	0	0	0	0	0	0	0	0	0	0	0	0	0	0	0	0	0
35956	0	0	1	1	1	0	0	0	0	0	0	0	0	0	0	0	0	0	0	0	0	0	0	0	0	0	0	0	0	0	0	0	0	0	0	0	0	0	0	0	0	0	0	0	0	0	0	0	0
34305	0	0	0	0	0	0	0	1	0	1	0	0	0	0	0	0	1	0	0	0	0	0	0	0	0	0	0	0	0	0	0	0	0	0	0	0	0	0	0	0	0	0	0	0	0	0	0	0	0
36269	-	0	1	1	1	0	-	0	0	0	0	1	0	-	0	0	0	0	0	0	0	-	0	0	0	0	0	0	0	0	0	0	0	0	0	0	0	0	0	-	0	0	0	-	-	-	0	0	0
35497	1	0	-	-	-	1	-	-	-	-	-	-	0	1	-	1	-	0	0	0	0	0	0	0	0	0	0	0	0	0	0	0	0	0	0	0	0	0	0	0	0	0	0	0	0	0	0	0	0
37625	-	0	-	-	-	-	-	-	1	-	1	-	0	-	1	-	1	0	0	0	0	0	0	0	0	0	0	0	0	0	0	0	0	0	0	0	0	0	0	0	0	0	0	0	0	0	0	0	0
38800	1	0	-	-	-	1	-	-	-	0	-	-	0	1	-	1	-	0	0	0	0	0	0	0	0	0	0	0	0	0	0	0	0	0	0	0	0	0	0	0	0	0	0	0	0	0	0	0	0
35528	-	0	1	1	1	-	-	0	0	0	0	1	-	-	0	-	0	0	0	0	-	0	0	0	0	0	0	0	0	0	0	0	0	0	0	0	0	0	0	0	0	0	0	0	0	0	0	0	0
36468	0	0	0	0	0	0	-	1	0	1	0	0	0	0	1	0	1	0	0	0	0	0	0	0	0	0	0	0	0	0	0	-	0	0	0	0	0	0	0	0	-	0	0	-	0	-	0	0	0
36107	0	0	1	1	1	0	0	0	0	0	0	1	0	-	0	0	0	0	0	0	0	-	0	0	0	0	0	0	0	0	0	0	0	0	0	0	0	0	0	-	0	0	0	0	-	-	0	0	0
38516	-	0	-	-	-	-	-	1	1	0	1	-	0	-	1	-	0	0	0	0	0	0	0	0	0	0	0	0	0	0	0	0	0	0	0	0	0	0	0	0	0	0	0	0	0	0	0	0	0
34467	1	0	-	-	-	1	-	-	0	0	0	-	0	1	-	1	0	0	0	0	0	0	0	0	0	0	0	0	0	0	0	0	0	0	0	0	0	0	0	0	0	0	0	0	0	0	0	0	0
34551	1	0	-	-	-	1	-	-	0	0	0	-	0	1	-	1	0	0	0	0	0	0	0	0	0	0	0	0	0	0	0	0	0	0	0	0	0	0	0	0	0	0	0	0	0	0	0	0	0
37697	-	0	1	1	1	-	1	-	0	-	0	-	0	-	0	-	0	0	0	0	0	0	0	0	0	0	0	0	0	0	0	0	0	0	0	0	0	0	0	0	0	0	0	0	0	0	0	0	0
38459	0	0	1	1	1	0	0	0	0	0	0	1	0	0	0	0	0	0	0	0	0	-	0	0	0	0	0	0	0	0	0	0	0	0	0	0	0	0	-	0	0	0	0	0	0	0	0	0	0
36569	0	0	0	0	0	0	0	1	1	0	1	0	0	0	1	0	0	0	0	0	0	0	0	0	0	0	0	0	0	0	0	0	0	0	0	-	0	0	0	0	0	0	0	0	0	0	0	0	0
34421	1	0	-	-	-	1	-	0	0	0	0	-	0	1	0	1	0	0	0	0	-	0	0	0	0	0	0	0	0	0	0	0	0	0	0	0	0	0	0	0	0	0	0	0	0	0	0	0	0
35586	1	0	-	-	-	1	-	-	0	0	0	-	0	1	0	1	0	0	0	0	0	0	0	0	0	0	0	0	0	0	0	0	0	0	0	0	0	0	0	0	0	0	0	0	0	0	0	0	0
37294	1	0	-	-	-	1	-	-	0	0	0	-	0	1	0	1	0	0	0	0	0	0	0	0	0	0	0	0	0	0	0	0	0	0	0	0	0	0	0	0	0	0	0	0	0	0	0	0	0
34802	-	0	-	-	-	1	1	-	0	0	0	-	0	1	0	1	0	0	0	0	0	0	0	0	0	0	0	0	0	0	0	0	0	0	0	0	0	0	0	0	0	0	0	0	0	0	0	0	0
36575	1	0	-	-	-	1	-	-	0	0	0	-	0	1	0	1	0	0	0	0	0	0	0	0	0	0	0	0	0	0	0	0	0	0	0	0	0	0	0	0	0	0	0	0	0	0	0	0	0
38762	1	0	-	-	-	1	-	-	0	0	0	-	0	1	0	1	0	0	0	0	0	0	0	0	0	0	0	0	0	0	0	0	0	0	0	0	0	0	0	0	0	0	0	0	0	0	0	0	0
36841	1	0	-	-	-	1	-	0	0	0	0	-	0	1	-	1	0	0	0	0	0	0	0	0	0	0	0	0	0	0	0	0	0	0	0	0	0	0	0	0	0	0	0	0	0	0	0	0	0
38286	1	0	-	-	-	1	-	0	0	0	-	-	0	1	0	1	0	0	0	0	0	0	0	0	0	0	0	0	0	0	0	0	0	0	0	0	0	0	0	0	0	0	0	0	0	0	0	0	0
34877	1	0	-	-	-	1	-	-	0	0	0	-	0	1	0	1	0	0	0	0	0	0	0	0	0	0	0	0	0	0	0	0	0	0	0	0	0	0	0	0	0	0	0	0	0	0	0	0	0
35117	1	0	-	-	-	1	-	0	0	0	0	-	0	1	0	1	0	0	0	0	-	0	0	0	0	0	0	0	0	0	0	0	0	0	0	0	0	0	0	0	0	0	0	0	0	0	0	0	0
38946	1	0	-	-	-	1	-	-	0	0	0	-	0	1	0	1	0	0	0	0	0	0	0	0	0	0	0	0	0	0	0	0	0	0	0	0	0	0	0	0	0	0	0	0	0	0	0	0	0
38347	-	0	1	1	1	-	-	-	0	0	0	1	0	-	0	-	0	0	0	0	0	0	0	0	0	0	0	0	0	0	0	0	0	0	0	0	0	0	0	0	0	0	0	0	0	0	0	0	0
35370	1	0	-	-	-	1	-	0	0	0	0	-	0	1	0	1	0	0	0	0	0	0	0	0	0	0	0	0	0	0	0	0	0	0	0	0	0	0	0	0	0	0	0	0	0	0	0	0	0
38991	1	0	-	-	0	1	-	0	0	0	0	0	0	1	0	1	0	0	0	0	0	0	0	0	0	-	0	0	0	0	0	0	0	0	0	0	0	0	0	0	0	0	0	0	0	0	0	0	0
35688	1	0	-	-	0	1	0	-	0	0	-	-	0	1	0	1	0	0	0	0	0	0	0	0	0	0	0	0	0	0	0	0	0	0	0	0	0	0	0	0	0	0	0	0	0	0	0	0	0
36414	1	0	-	-	0	1	-	0	0	0	0	-	0	1	0	1	-	0	0	0	0	0	0	0	0	0	0	0	0	0	0	0	0	0	0	0	0	0	0	0	0	0	0	0	0	0	0	0	0
38462	1	0	-	-	-	1	-	0	0	0	0	-	0	1	0	1	0	0	0	0	0	0	0	0	0	0	0	0	0	0	0	0	0	0	0	0	0	0	0	0	0	0	0	0	0	0	0	0	0
36512	1	0	-	-	-	1	-	0	0	0	0	-	0	1	0	1	0	0	0	0	0	0	0	0	0	0	0	0	0	0	0	0	0	0	0	0	0	0	0	0	0	0	0	0	0	0	0	0	0
36895	1	0	-	-	-	1	-	0	0	0	0	-	0	1	0	1	0	0	0	0	0	0	0	0	0	0	0	0	0	0	0	0	0	0	0	0	0	0	0	0	0	0	0	0	0	0	0	0	0
37527	1	0	-	-	-	1	-	0	0	0	0	-	0	1	0	1	0	0	0	0	0	0	0	0	0	0	0	0	0	0	0	0	0	0	0	0	0	0	0	0	0	0	0	0	0	0	0	0	0
37184	1	0	-	-	-	1	-	0	0	0	0	-	0	1	0	1	0	0	0	0	0	0	0	0	0	0	0	0	0	0	0	0	0	0	0	0	0	0	0	0	0	0	0	0	0	0	0	0	0
35619	1	0	-	-	-	1	-	0	0	0	0	-	0	1	0	1	0	0	0	0	0	0	0	0	0	0	0	0	0	0	0	0	0	0	0	0	0	0	0	0	0	0	0	0	0	0	0	0	0
37231	1	0	-	-	-	1	-	0	0	0	0	-	0	1	0	1	0	0	0	0	0	0	0	0	0	0	0	0	0	0	0	0	0	0	0	0	0	0	0	0	0	0	0	0	0	0	0	0	0
37053	1	0	-	-	-	1	-	0	0	0	0	-	0	1	0	1	0	0	0	0	0	0	0	0	0	0	0	0	0	0	0	0	0	0	0	0	0	0	0	0	0	0	0	0	0	0	0	0	0
38612	1	0	-	-	0	1	-	-	0	0	0	-	0	1	0	1	0	0	0	0	0	0	0	0	0	0	0	0	0	0	0	0	0	0	0	0	0	0	0	0	0	0	0	0	0	0	0	0	0
35957	-	0	1	1	1	-	-	0	0	0	0	1	0	-	0	-	0	0	0	0	0	0	0	0	0	0	0	0	0	0	0	0	0	0	0	0	0	0	0	0	0	0	0	0	0	0	0	0	0
37751	-	0	1	1	1	-	1	0	0	0	0	-	0	-	0	-	0	0	0	0	0	0	0	0	0	0	0	0	0	0	0	0	0	0	0	0	0	0	0	0	0	0	0	0	0	0	0	0	0
38574	1	0	-	-	0	1	-	0	0	0	0	-	0	1	0	1	0	0	0	0	0	0	0	0	0	0	0	0	0	0	0	0	0	0	0	0	0	0	0	0	0	0	0	0	0	0	0	0	0
35546	1	0	-	-	0	1	-	0	0	0	0	-	0	1	0	1	0	0	0	0	0	0	0	0	0	0	0	0	0	0	0	0	0	0	0	0	0	0	0	0	0	0	0	0	0	0	0	0	0
37392	1	0	-	-	0	1	-	0	0	0	0	-	0	1	0	1	0	0	0	0	0	0	0	0	0	0	0	0	0	0	0	0	0	0	0	0	0	0	0	0	0	0	0	0	0	0	0	0	0
38663	1	0	-	-	0	1	-	0	0	0	0	-	0	1	0	1	0	0	0	0	0	0	0	0	0	0	0	0	0	0	0	0	0	0	0	0	0	0	0	0	0	0	0	0	0	0	0	0	0
34314	1	0	-	-	0	1	-	0	0	0	0	-	0	1	0	1	0	0	0	0	0	0	0	0	0	0	0	0	0	0	0	0	0	0	0	0	0	0	0	0	0	0	0	0	0	0	0	0	0
36578	1	0	-	-	0	1	-	0	0	0	0	-	0	1	0	1	0	0	0	0	0	0	0	0	0	0	0	0	0	0	0	0	0	0	0	0	0	0	0	0	0	0	0	0	0	0	0	0	0
36127	1	0	-	-	0	1	-	0	0	0	0	-	0	1	0	1	0	0	0	0	0	0	0	0	0	0	0	0	0	0	0	0	0	0	0	0	0	0	0	0	0	0	0	0	0	0	0	0	0
34793	1	0	-	-	0	1	-	0	0	0	0	-	0	1	0	1	0	0	0	0	0	0	0	0	0	0	0	0	0	0	0	0	0	0	0	0	0	0	0	0	0	0	0	0	0	0	0	0	0
36645	1	0	-	-	0	1	-	0	0	0	0	-	0	1	0	1	0	0	0	0	0	0	0	0	0	0	0	0	0	0	0	0	0	0	0	0	0	0	0	0	0	0	0	0	0	0	0	0	0
37891	1	0	-	-	0	1	-	0	0	0	0	-	0	1	0	1	0	0	0	0	0	0	0	0	0	0	0	0	0	0	0	0	0	0	0	0	0	0	0	0	0	0	0	0	0	0	0	0	0
38163	1	0	0	0	0	1	0	-	-	-	0	-	0	1	0	1	0	0	0	0	0	0	0	0	0	0	0	0	0	0	0	0	0	0	0	0	0	0	0	0	0	0	0	0	0	0	0	0	0
37103	1	0	-	-	0	1	-	0	0	0	0	-	0	1	0	1	0	0	0	0	0	0	0	0	0	0	0	0	0	0	0	0	0	0	0	0	0	0	0	0	0	0	0	0	0	0	0	0	0
36762	1	0	-	-	0	1	-	0	0	0	0	-	0	1	0	1	0	0	0	0	0	0	0	0	0	0	0	0	0	0	0	0	0	0	0	0	0	0	0	0	0	0	0	0	0	0	0	0	0
34351	1	0	-	-	0	1	-	0	0	0	0	-	0	1	0	1	0	0	0	0	0	0	0	0	0	0	0	0	0	0	0	0	0	0	0	0	0	0	0	0	0	0	0	0	0	0	0	0	0
38632	1	0	-	-	0	1	-	0	0	0	0	-	0	1	0	1	0	0	0	0	0	0	0	0	0	0	0	0	0	0	0	0	0	0	0	0	0	0	0	0	0	0	0	0	0	0	0	0	0
36736	1	0	-	-	-	1	-	0	0	0	0	0	0	1	0	1	0	0	0	0	0	0	0	0	0	0	0	0	0	0	0	0	0	0	0	0	0	0	0	0	0	0	0	0	0	0	0	0	0
34401	-	0	1	1	1	-	-	0	0	0	0	1	0	-	0	0	0	0	0	0	0	0	0	0	0	0	0	0	0	0	0	0	0	0	0	0	0	0	0	0	0	0	0	0	0	0	0	0	0
37676	1	0	0	0	0	1	0	-	-	0	0	0	0	1	-	1	-	0	0	0	0	0	0	0	0	0	0	0	0	0	0	0	0	0	0	0	0	0	0	0	0	0	0	0	0	0	0	0	0
38980	0	0	1	1	1	0	0	-	0	-	-	1	0	0	0	0	-	0	0	0	0	0	0	0	0	0	0	0	0	0	0	0	0	0	0	0	0	0	0	0	0	0	0	0	0	0	0	0	0
38756	0	0	1	1	1	0	0	-	0	-	-	1	0	0	-	0	0	0	0	0	0	0	0	0	0	0	0	0	0	0	0	0	0	0	0	0	0	0	0	0	0	0	0	0	0	0	0	0	0
34848	0	0	0	0	0	0	0	1	0	1	0	0	0	0	1	0	1	0	-	0	0	0	0	0	0	0	0	0	0	0	0	0	0	0	0	0	0	0	0	0	0	0	0	0	0	0	0	0	0
37667	0	0	0	0	0	-	0	1	1	0	1	0	0	0	1	-	0	0	0	0	-	0	0	0	0	0	0	0	0	0	0	0	0	0	0	0	-	0	0	0	0	0	0	0	0	0	0	0	0
39148	1	0	-	0	0	-	1	0	0	0	0	-	0	1	0	1	0	0	0	0	0	0	0	0	0	0	0	0	0	0	0	0	0	0	0	0	0	0	0	0	0	0	0	0	0	0	0	0	0
35411	1	0	-	-	0	1	-	0	0	0	0	0	0	1	0	1	0	0	0	0	0	0	0	0	0	0	0	0	0	0	0	0	0	0	0	0	0	0	0	0	0	0	0	0	0	0	0	0	0
34845	1	0	-	-	0	1	-	0	0	0	0	0	0	1	0	1	0	0	0	0	0	0	0	0	0	0	0	0	0	0	0	0	0	0	0	0	0	0	0	0	0	0	0	0	0	0	0	0	0
37454	1	0	-	0	0	1	-	0	0	0	0	-	0	1	0	1	0	0	0	0	0	0	0	0	0	0	0	0	0	0	0	0	0	0	0	0	0	0	0	0	0	0	0	0	0	0	0	0	0
35660	1	0	-	-	0	1	-	0	0	0	0	0	0	1	0	1	0	0	0	0	0	0	0	0	0	0	0	0	0	0	0	0	0	0	0	0	0	0	0	0	0	0	0	0	0	0	0	0	0
34288	1	0	0	-	0	1	-	0	0	0	0	-	0	1	0	1	0	0	0	0	0	0	0	0	0	0	0	0	0	0	0	0	0	0	0	0	0	0	0	0	0	0	0	0	0	0	0	0	0
35346	-	0	0	0	0	1	0	1	0	0	0	0	0	1	0	1	0	0	-	0	0	0	0	0	0	0	0	0	0	0	0	0	0	0	0	0	0	0	0	0	0	0	0	0	0	0	0	0	0
37497	-	0	1	1	1	0	-	0	0	0	0	1	0	-	0	0	0	0	0	0	0	0	0	0	0	0	0	0	0	0	0	0	0	0	0	0	0	0	0	0	0	0	0	0	0	0	0	0	0
35199	0	0	0	0	0	0	0	1	0	1	0	-	0	0	1	0	1	0	0	0	0	0	0	0	0	-	0	0	0	0	0	0	0	0	0	0	0	0	0	0	0	0	0	0	-	0	0	0	0
39046	0	0	0	0	0	0	0	-	1	1	1	0	0	0	0	0	1	0	0	0	0	0	0	0	0	0	0	0	0	0	0	0	0	0	0	-	0	0	0	0	0	0	0	0	0	0	0	0	0
34832	-	0	1	1	1	0	-	0	0	0	0	1	0	-	0	0	0	0	0	0	0	0	0	0	0	0	0	0	0	0	0	0	0	0	0	0	0	0	0	0	0	0	0	0	0	0	0	0	0
37963	1	0	0	-	0	1	-	0	0	0	0	0	0	1	0	1	0	0	0	0	0	0	0	0	0	0	0	0	0	0	0	0	0	0	0	0	0	0	0	0	0	0	0	0	0	0	0	0	0
36447	1	0	-	-	0	1	0	0	0	0	0	0	0	1	0	1	0	0	0	0	0	0	0	0	0	0	0	0	0	0	0	0	0	0	0	0	0	0	0	0	0	0	0	0	0	0	0	0	0
38906	1	0	-	0	0	1	-	0	0	0	0	0	0	1	0	1	0	0	0	0	0	0	0	0	0	0	0	0	0	0	0	0	0	0	0	0	0	0	0	0	0	0	0	0	0	0	0	0	0
38088	1	0	-	0	0	1	-	0	0	0	0	0	0	1	0	1	0	0	0	0	0	0	0	0	0	0	0	0	0	0	0	0	0	0	0	0	0	0	0	0	0	0	0	0	0	0	0	0	0
38822	1	0	0	0	0	1	0	0	0	0	0	0	0	1	0	1	0	0	0	0	0	0	-	-	0	0	0	0	0	0	0	0	0	0	0	0	0	0	0	0	0	0	0	0	0	0	0	0	0
36389	1	0	0	-	0	1	-	0	0	0	0	0	0	1	0	1	0	0	0	0	0	0	0	0	0	0	0	0	0	0	0	0	0	0	0	0	0	0	0	0	0	0	0	0	0	0	0	0	0
34831	0	0	0	0	0	0	0	1	1	0	1	0	0	0	1	0	0	0	0	0	0	0	0	0	0	0	0	0	0	0	0	0	0	0	0	0	0	0	0	0	0	0	0	0	0	0	0	0	0
35775	0	0	1	1	1	0	0	0	0	0	0	1	0	0	0	0	0	0	0	0	0	0	0	0	0	0	0	0	0	0	0	0	0	0	0	0	0	0	0	0	0	0	0	0	0	0	0	0	0
37276	0	0	1	1	1	0	0	0	0	0	0	1	0	0	0	0	0	0	0	0	0	0	0	0	0	0	0	0	0	0	0	0	0	0	0	0	0	0	0	0	0	0	0	0	0	0	0	0	0
35389	0	0	0	0	0	0	0	1	1	1	1	0	0	0	0	0	1	0	-	-	0	0	0	0	0	0	0	0	0	0	0	-	0	-	0	-	0	-	0	0	0	0	0	0	0	0	0	0	0
36376	0	0	0	0	0	0	0	-	1	1	1	0	0	0	1	0	1	0	0	0	0	0	0	0	0	0	0	0	0	0	0	0	0	0	0	-	0	0	0	-	0	0	0	0	0	0	0	0	0
36855	1	0	-	-	-	1	1	-	-	-	-	-	0	1	-	1	-	0	0	0	-	0	0	0	0	0	0	0	0	0	0	0	0	0	0	0	0	0	0	0	0	0	0	0	0	0	0	0	0
38136	1	0	0	0	0	1	0	1	0	0	0	0	0	1	0	1	0	0	-	0	0	0	0	0	0	0	0	-	0	0	0	0	0	0	0	-	0	0	0	0	0	0	0	0	0	-	0	0	0
35799	0	0	0	0	0	0	1	1	0	1	0	0	0	0	1	0	1	0	-	-	0	-	0	0	0	0	0	0	0	0	0	0	0	0	0	0	0	0	0	0	-	0	0	0	0	0	0	-	0
37373	1	0	-	-	-	1	1	-	-	0	0	-	0	1	0	1	0	0	0	0	0	-	0	0	0	0	0	0	0	0	0	0	0	0	0	-	0	0	0	0	0	0	0	0	0	0	0	0	0
35680	0	0	0	0	0	1	0	1	0	-	-	0	0	1	1	1	0	0	-	0	0	0	0	-	0	0	0	0	0	0	0	0	0	0	0	0	0	0	0	0	0	0	0	0	-	-	0	0	0
38889	-	0	-	-	-	-	-	1	1	1	1	-	0	-	-	-	1	0	0	0	0	0	0	0	0	0	0	0	0	0	0	0	0	0	0	0	0	0	0	0	0	0	0	0	0	0	0	0	0
37589	-	0	-	-	-	-	-	1	1	1	1	-	0	-	-	-	1	0	0	0	0	0	0	0	0	0	0	0	0	0	0	0	0	0	0	0	0	0	0	0	0	0	0	0	0	0	0	0	0
36646	-	0	0	0	0	0	-	0	1	1	1	0	0	0	0	-	1	0	0	0	0	0	0	0	0	0	0	0	0	0	0	0	0	0	0	0	0	0	0	0	0	0	0	0	0	0	0	0	0
34444	0	0	0	0	0	0	0	1	1	1	1	0	0	0	0	0	1	0	0	0	0	0	0	0	0	0	0	-	0	-	0	0	0	0	0	-	0	0	0	0	0	0	0	0	0	0	-	0	0
34973	0	0	0	0	0	0	0	0	1	1	1	0	0	0	1	0	1	0	0	-	0	0	0	0	0	0	0	0	0	-	0	0	0	0	0	0	0	0	0	0	0	0	0	0	0	0	0	0	0
38478	-	0	1	1	1	-	1	0	0	0	0	1	0	-	0	-	0	0	0	0	-	0	0	0	0	-	0	0	0	0	0	0	0	0	0	0	0	0	0	0	0	0	0	0	-	0	0	0	0
37533	-	0	-	-	0	-	-	0	1	1	1	0	0	-	1	-	1	0	0	0	0	0	0	0	0	0	0	0	0	0	0	0	0	0	0	0	0	0	0	0	0	0	0	-	0	-	0	0	0
37335	0	0	0	0	0	0	0	1	1	1	1	0	0	0	0	0	1	0	0	0	0	0	0	0	0	0	0	0	0	0	0	0	0	0	0	0	0	0	0	0	0	0	0	0	-	-	0	0	0
39142	0	0	0	0	0	0	1	1	0	1	0	0	0	0	1	0	1	0	0	0	0	0	0	0	0	0	0	0	0	0	0	0	-	0	0	-	0	0	0	0	-	0	0	0	0	-	0	0	0
38374	-	0	1	1	1	0	1	-	0	-	-	1	0	-	-	-	-	0	0	0	0	0	0	0	0	0	0	0	0	0	0	0	0	0	0	0	0	0	0	0	0	0	0	0	0	0	0	0	0
36935	0	0	0	0	0	0	0	1	1	1	1	0	0	0	1	0	-	0	0	0	0	0	0	0	-	0	0	0	0	0	0	0	0	0	0	0	0	0	0	0	-	0	0	0	0	0	0	-	0
34294	-	0	-	-	0	-	-	1	1	1	1	-	0	-	0	-	1	0	0	0	0	0	0	0	0	0	0	0	0	0	0	0	0	0	0	0	0	0	0	0	0	0	0	0	0	0	0	0	0
34281	1	0	-	-	-	1	-	-	-	0	0	1	0	1	0	1	0	0	0	0	0	0	0	0	0	0	0	0	0	0	0	0	0	0	0	0	0	0	0	0	0	0	0	0	0	0	0	-	0
38470	1	0	1	-	-	1	-	-	-	0	0	-	0	1	0	1	-	0	0	0	0	0	0	0	0	0	0	0	0	0	0	0	0	0	0	0	0	0	0	0	0	0	0	0	0	0	0	0	0
37544	1	0	-	-	0	1	-	-	-	-	0	1	0	1	0	1	-	0	0	0	0	0	0	0	0	0	0	0	0	0	0	0	0	0	0	0	0	0	0	0	0	0	0	0	0	0	0	0	0
35733	-	0	0	0	-	-	0	-	1	1	1	0	0	0	1	0	1	0	0	0	0	0	0	0	0	0	0	0	0	0	0	0	0	0	0	0	0	0	0	0	0	0	0	0	0	0	0	0	0
37281	1	0	1	1	-	-	1	-	-	0	0	1	0	-	0	-	0	0	0	0	0	0	0	0	0	0	0	0	0	0	0	0	0	0	0	0	0	0	0	0	0	0	0	0	0	0	0	0	0
37126	0	0	0	0	0	0	0	1	1	1	1	0	0	0	0	0	1	0	0	0	0	0	0	0	0	0	0	0	0	0	0	0	0	0	0	-	0	0	-	0	0	0	0	0	0	0	0	0	0
35207	0	0	0	0	0	0	0	1	1	1	1	0	0	0	0	0	1	0	0	0	0	0	0	0	0	0	0	0	0	0	0	0	0	0	0	0	0	0	0	0	0	0	0	0	-	0	-	0	0
35184	-	0	-	0	0	-	-	1	1	1	1	0	0	-	0	-	1	0	0	0	0	0	0	0	0	0	0	0	0	0	0	0	0	0	0	0	0	0	0	0	0	0	0	0	0	0	0	0	0
37650	0	0	0	0	0	0	0	1	1	1	-	0	0	0	1	0	1	0	0	0	0	0	0	0	0	0	0	0	0	0	0	0	0	0	0	0	0	-	0	0	0	0	0	0	0	-	0	0	0
34782	0	0	1	1	1	0	0	1	-	0	-	0	0	0	1	0	0	-	0	0	0	0	0	0	0	-	0	0	0	0	0	0	0	0	0	0	0	0	0	-	0	0	0	0	-	0	0	0	0
38314	-	0	-	1	1	1	-	-	0	0	0	1	0	-	0	1	0	0	0	0	0	0	0	0	0	0	0	0	0	0	0	0	0	0	0	0	0	0	0	0	0	0	0	0	0	0	0	0	0
37711	-	0	1	1	1	1	-	-	0	0	0	1	0	-	0	-	0	0	0	0	0	0	0	0	0	0	0	0	0	0	0	0	0	0	0	0	0	0	0	0	0	0	0	0	0	0	0	0	0
37637	1	0	-	-	1	1	-	1	0	0	0	-	0	1	0	-	0	0	0	0	0	0	0	0	0	0	0	0	0	0	0	0	0	0	0	0	0	0	0	0	0	0	0	0	0	0	0	0	0
36999	-	0	1	1	1	-	1	-	0	0	0	1	0	-	0	-	0	0	0	0	0	0	0	0	0	0	0	0	0	0	0	0	0	0	0	0	0	0	0	0	0	0	0	0	0	0	0	0	0
37575	0	-	0	0	0	0	0	1	-	1	1	0	0	0	1	0	1	0	0	0	0	0	0	0	0	0	0	0	0	0	0	0	0	0	0	0	0	0	0	0	0	0	0	-	0	0	-	0	0
36108	1	0	0	0	0	1	-	0	-	0	-	1	0	1	0	1	0	0	0	0	0	0	0	0	0	0	0	0	0	0	0	0	0	0	0	0	0	0	0	0	0	0	0	0	0	0	0	0	0
37192	1	0	1	-	-	1	-	0	0	0	0	-	0	1	0	1	0	0	0	0	0	0	0	0	0	0	0	0	0	0	0	0	0	0	0	0	0	0	0	0	0	0	0	0	0	0	0	0	0
34353	-	0	1	1	1	0	1	-	0	0	0	1	0	-	0	0	-	0	0	0	0	0	0	0	0	0	0	0	0	0	0	0	0	0	0	0	0	0	0	0	0	0	0	0	0	0	0	0	0
36164	0	0	0	0	0	0	0	1	1	-	1	1	0	0	1	0	0	0	0	0	0	0	0	0	0	-	0	0	0	0	0	0	0	0	0	0	0	0	0	0	0	0	0	0	0	0	-	0	-
35719	0	0	0	0	0	0	0	1	1	1	1	0	0	0	-	0	1	0	0	0	0	0	0	0	0	0	0	0	0	0	0	0	0	0	0	0	0	0	0	0	0	0	0	0	0	0	0	0	0
35397	0	0	0	0	0	0	0	0	1	1	1	1	0	0	1	0	-	0	0	0	0	0	0	0	0	0	0	0	0	0	0	0	0	0	0	0	0	-	0	0	0	0	0	0	0	0	0	0	0
37503	0	0	1	1	1	0	0	-	-	0	-	1	0	0	1	0	-	0	0	0	0	0	0	0	0	0	0	0	0	0	0	0	0	0	0	0	0	0	0	0	0	0	0	0	0	0	0	0	0
38767	1	0	0	0	0	1	1	-	-	0	0	-	0	1	0	1	0	0	0	0	0	0	0	0	0	0	0	0	0	0	0	0	0	0	0	0	0	0	0	0	0	0	0	0	0	0	0	0	0
35172	1	0	-	-	0	1	-	0	0	0	0	1	0	1	0	1	0	0	0	0	0	0	0	0	0	0	0	0	0	0	0	0	0	0	0	0	0	0	0	0	0	0	0	0	0	0	0	0	0
39242	1	0	1	1	1	-	0	0	0	0	0	-	0	-	0	1	0	0	0	0	0	0	0	0	0	0	0	0	0	0	0	0	0	0	0	0	0	0	0	0	0	0	0	0	0	0	0	0	0
37432	1	0	0	0	0	1	1	0	0	0	0	0	0	1	0	1	0	0	0	0	-	0	0	0	0	0	0	0	0	0	0	0	0	0	0	-	0	0	0	0	0	0	0	0	0	0	0	0	0
36642	1	0	0	0	0	1	0	1	0	0	0	0	0	1	0	1	0	0	-	0	0	0	0	0	0	0	0	0	0	0	0	0	0	0	0	0	0	0	0	0	0	0	0	0	0	0	0	0	0
37166	0	0	0	0	0	-	-	1	1	1	1	0	0	0	0	0	1	0	0	0	0	0	0	0	0	0	0	0	0	0	0	0	0	0	0	0	0	0	0	0	0	0	0	0	0	0	0	0	0
36305	0	0	1	1	1	0	-	0	0	0	0	1	0	0	0	0	0	0	0	0	0	0	0	0	0	0	0	0	0	0	0	0	0	0	0	0	0	0	0	0	0	0	0	1	0	0	0	0	0
34754	-	0	1	1	1	0	1	0	0	0	0	1	0	-	0	0	0	0	0	0	0	0	0	0	0	0	0	0	0	0	0	0	0	0	0	0	0	0	0	0	0	0	0	0	0	0	0	0	0
36764	-	0	0	0	0	1	0	1	0	0	0	0	0	1	1	1	0	0	0	0	0	0	0	0	0	0	0	0	0	0	0	0	0	0	0	0	0	0	0	0	0	0	0	0	0	0	0	0	0
36008	1	0	0	0	0	1	1	0	0	0	0	-	0	1	0	1	0	0	0	0	0	0	0	0	0	0	0	0	0	0	0	0	0	0	0	0	0	0	0	0	0	0	0	0	0	0	0	0	0
36564	1	0	0	0	0	1	0	1	0	0	0	0	0	1	0	1	0	0	-	0	0	0	0	0	0	0	0	0	0	0	0	0	0	0	0	0	0	0	0	0	0	0	0	0	0	0	0	0	0
35609	1	0	0	0	0	1	1	0	-	0	0	0	0	1	0	1	0	0	0	0	0	0	0	0	0	0	0	0	0	0	0	0	0	0	0	0	0	0	0	0	0	0	0	0	0	0	0	0	0
38131	1	0	0	0	0	1	0	-	0	0	0	1	0	1	0	1	0	0	0	0	0	0	0	0	0	0	0	0	0	0	0	0	0	0	0	0	0	0	0	0	0	0	0	0	0	0	0	0	0
35511	1	0	0	0	0	1	0	1	0	0	0	0	0	1	0	1	0	0	-	0	0	0	0	0	0	0	0	0	0	0	0	0	0	0	0	0	0	0	0	0	0	0	0	0	0	0	0	0	0
36653	0	0	0	0	0	0	0	1	1	1	1	0	0	0	0	0	1	0	0	0	0	0	0	0	0	0	0	0	0	0	0	0	0	0	0	-	0	0	0	0	0	0	0	0	0	0	0	0	0
34677	0	0	0	0	0	0	0	1	1	1	1	0	0	0	0	0	1	0	0	0	0	0	0	0	0	0	0	0	0	0	0	0	0	0	0	0	0	0	0	0	0	0	0	0	0	0	0	0	0
34770	1	0	0	0	0	1	0	1	0	0	0	0	0	1	0	1	0	0	0	0	0	0	0	0	0	0	0	0	0	0	0	0	0	0	0	0	0	0	0	0	0	0	0	0	0	0	0	0	0
35183	1	0	0	0	0	1	0	1	0	0	0	0	0	1	0	1	0	0	0	0	0	0	0	0	0	0	0	0	0	0	0	0	0	0	0	0	0	0	0	0	0	0	0	0	0	0	0	0	0
34354	0	0	0	0	0	0	0	1	1	1	1	0	0	0	1	0	1	-	0	0	0	0	0	0	0	-	0	0	0	-	0	0	0	0	0	-	0	0	0	0	0	0	0	0	-	0	-	-	0
36026	0	0	0	0	0	0	0	1	1	1	1	0	0	0	1	0	1	0	-	0	0	0	0	-	0	0	0	0	0	0	0	0	0	0	0	0	0	0	0	-	0	-	-	0	0	0	0	0	0
35153	0	0	0	0	0	0	0	1	1	1	1	0	0	0	1	0	1	0	0	0	0	0	0	0	0	0	0	0	0	0	0	0	-	0	0	-	-	0	0	0	-	-	-	-	-	-	0	0	0
34647	0	-	-	1	1	0	1	0	0	1	0	-	0	0	1	0	1	0	0	0	0	-	0	0	0	0	0	0	0	-	0	0	0	0	0	0	0	0	-	0	0	0	0	0	0	0	0	0	0
37251	0	0	0	0	0	0	0	1	1	1	1	-	0	0	1	0	1	0	0	0	0	0	0	0	0	0	0	0	0	0	0	0	0	0	0	0	0	0	0	-	-	0	0	0	-	-	0	0	0
38811	0	0	0	0	0	0	0	1	1	1	1	0	0	0	1	0	1	0	-	-	0	0	0	0	0	0	0	0	0	0	0	0	-	0	-	0	0	-	0	0	0	0	0	0	0	0	0	0	-
36765	-	0	0	-	-	-	-	1	1	1	1	-	0	-	1	-	1	0	0	0	0	0	0	0	0	0	0	0	0	0	0	0	0	0	0	0	0	0	0	0	0	0	0	-	0	-	0	0	0
37792	0	-	0	0	0	0	1	0	1	1	1	0	0	0	1	0	1	-	0	0	0	0	0	0	0	0	0	0	0	0	0	0	0	0	0	-	0	0	0	0	0	0	0	-	0	0	0	0	0
36351	0	0	0	0	0	0	1	0	1	1	1	0	0	0	1	0	1	0	0	-	0	0	0	-	0	0	0	0	0	0	0	0	0	0	0	-	0	0	0	0	0	0	-	0	0	0	0	0	0
38538	0	0	0	0	0	0	0	1	1	1	1	0	0	0	1	0	1	0	-	-	0	0	0	0	0	0	0	0	0	0	0	0	0	0	0	0	-	0	-	0	0	0	0	-	-	0	0	0	0
35604	0	0	0	0	0	0	0	1	1	1	1	0	0	0	1	0	1	0	0	0	0	0	0	0	0	0	0	0	0	0	0	0	0	0	0	-	0	0	0	0	0	0	-	0	0	-	0	0	0
34740	0	0	0	0	0	-	0	1	1	1	1	1	0	-	0	-	1	-	0	0	0	0	0	0	0	-	0	0	0	0	0	0	0	0	0	-	0	0	0	0	0	0	0	0	0	0	-	0	0
36621	0	-	0	0	0	0	0	1	1	1	1	0	0	0	1	0	1	0	0	-	-	0	0	0	0	0	0	0	0	-	0	0	0	0	0	0	0	0	0	0	-	0	0	-	-	-	0	0	0
34948	0	0	0	0	0	0	0	1	1	1	1	-	0	0	1	0	1	0	0	-	0	0	0	0	0	0	0	0	0	0	0	0	0	0	0	0	-	0	-	0	0	0	0	0	0	0	-	0	0
37690	0	-	0	0	0	0	0	1	1	1	1	0	0	0	1	0	1	0	-	0	0	0	0	0	0	0	0	0	0	0	-	0	0	0	0	-	0	0	0	0	0	0	0	0	-	0	0	0	-
35618	0	0	0	0	0	0	0	1	1	1	1	0	-	0	1	0	1	0	0	-	0	0	0	0	0	0	0	-	0	-	0	0	0	0	0	0	0	0	0	0	0	0	0	-	0	-	0	0	-
35521	0	0	0	0	0	0	0	1	1	1	1	0	0	0	1	0	1	0	-	0	0	0	0	-	0	0	0	0	0	0	0	0	0	0	-	0	0	0	0	0	0	0	0	0	-	0	-	0	0
36590	0	0	0	0	0	0	0	1	1	1	1	0	0	0	1	0	1	0	0	0	0	0	0	0	0	0	0	0	-	0	0	0	0	0	0	0	0	0	0	0	0	0	0	-	0	0	-	-	0
35107	0	0	0	0	0	0	0	1	1	1	1	0	0	0	1	0	1	0	0	0	-	0	0	0	0	0	0	-	0	-	0	0	0	0	0	0	0	0	0	0	0	0	0	-	0	-	0	-	0
35385	-	0	0	0	0	1	1	1	1	0	-	0	0	1	-	1	-	0	-	0	0	0	0	0	0	0	0	-	0	0	0	0	0	0	0	0	0	0	0	0	0	0	0	0	0	0	0	0	0
37789	0	0	1	1	1	0	-	0	-	1	0	1	-	0	1	0	-	0	0	0	-	0	0	0	0	0	0	0	0	0	0	0	0	0	0	0	0	0	0	0	0	0	0	0	0	0	0	-	0
38781	0	0	0	0	0	0	0	1	1	1	1	0	0	0	1	0	1	0	0	0	0	0	0	0	0	0	0	0	0	0	0	0	0	0	0	0	0	0	0	0	0	0	0	-	0	-	0	0	0
34561	0	0	0	0	0	0	0	1	1	1	1	0	0	0	1	0	1	0	-	0	0	0	0	0	0	0	0	-	0	-	0	0	0	0	0	0	0	0	0	0	0	0	0	-	0	0	0	0	0
36728	1	0	-	-	-	-	-	-	1	1	1	-	0	-	1	-	1	0	0	0	0	0	0	0	0	0	0	0	0	0	0	0	0	0	0	0	0	0	0	0	0	0	0	0	-	0	0	0	0
36314	0	0	0	0	0	0	0	1	1	1	1	0	-	0	1	0	1	0	0	0	0	0	0	0	0	0	0	0	0	0	0	0	0	0	0	0	0	0	0	0	0	-	0	-	-	0	0	0	0
34739	-	0	-	-	-	-	-	1	1	1	1	-	0	-	1	-	1	0	0	0	0	0	0	0	0	0	0	0	0	0	0	0	0	0	0	0	0	0	0	0	0	0	0	0	0	0	0	0	0
34659	-	0	-	-	-	-	-	1	1	1	1	-	0	-	1	-	1	0	0	0	0	0	0	0	0	0	0	0	0	0	0	0	0	0	0	0	0	0	0	0	0	0	0	0	0	0	0	0	0
36464	1	0	1	1	-	-	1	-	-	0	-	1	0	-	0	1	-	0	0	0	0	0	0	0	0	0	0	0	0	0	0	0	0	0	0	0	0	0	0	0	0	0	0	0	0	0	0	0	0
35643	1	0	0	-	0	-	0	1	1	-	1	-	0	-	1	-	1	0	-	0	0	0	0	-	0	0	0	-	0	0	0	0	0	0	0	0	0	0	0	0	0	0	0	0	0	0	0	0	0
35764	1	0	-	-	-	1	1	1	0	-	-	0	0	1	-	1	0	0	-	0	0	0	0	0	0	0	0	0	0	0	0	0	0	0	0	0	0	0	0	0	0	0	0	0	0	0	0	0	0
35813	0	0	1	1	1	0	0	0	0	0	-	1	0	0	1	0	1	0	-	0	0	0	0	0	0	0	0	0	0	0	0	0	-	0	-	0	0	0	0	0	0	0	0	0	0	0	0	0	0
35757	-	0	0	-	-	-	-	1	1	1	1	-	0	-	1	-	1	0	0	0	0	0	0	0	0	0	0	0	0	0	0	0	0	0	0	0	0	0	0	0	0	0	0	0	0	0	0	0	0
38334	-	0	-	-	-	-	-	1	1	1	1	-	0	-	1	-	1	0	0	0	0	0	0	0	0	0	0	0	0	0	0	0	0	0	0	0	0	0	0	0	0	0	0	0	0	0	0	0	0
36213	1	0	-	-	-	1	1	-	-	0	-	1	0	1	-	1	-	0	0	0	0	0	0	0	0	0	0	0	0	0	0	0	0	0	0	0	0	0	0	0	0	0	0	0	0	0	0	0	0
36704	0	0	0	0	0	0	0	1	1	1	1	0	0	0	1	0	1	0	0	0	0	0	0	0	0	0	0	0	0	0	0	0	0	0	0	0	0	0	0	0	0	-	0	-	-	-	0	0	0
37180	0	0	0	0	0	0	-	1	1	1	1	0	0	-	1	-	1	0	0	0	0	0	0	0	0	0	0	0	0	0	0	0	0	0	0	0	0	0	0	0	0	0	0	-	0	-	0	0	0
34671	0	0	0	0	0	0	0	1	1	1	1	0	0	0	1	0	1	0	-	-	0	0	0	0	0	0	0	0	0	0	0	0	0	0	0	0	0	0	0	0	0	0	0	0	0	0	0	0	0
34762	-	0	1	1	1	-	1	-	0	-	-	1	0	1	-	-	-	0	0	0	0	0	0	0	0	0	0	0	0	0	0	0	0	0	0	0	0	0	0	0	0	0	0	0	0	0	0	0	0
36589	1	0	0	0	0	1	0	0	1	0	-	0	0	1	0	1	-	0	1	0	0	0	0	-	0	0	0	0	0	0	0	0	0	0	-	0	0	0	0	0	0	0	0	0	0	0	0	0	0
35819	0	0	0	0	0	0	0	1	1	1	1	0	0	0	1	-	-	0	-	0	0	0	0	0	0	0	0	0	0	0	0	0	0	0	0	0	0	0	0	0	0	0	0	0	-	0	0	0	0
38174	-	0	0	0	0	-	-	1	-	1	1	1	0	-	1	0	1	0	0	0	0	0	0	0	0	0	0	0	0	0	0	0	0	0	0	-	0	0	0	0	0	0	0	0	0	0	0	0	0
38768	0	0	0	0	0	0	0	1	1	1	1	0	0	0	1	0	1	0	0	-	0	0	0	0	0	0	0	0	0	0	0	0	-	0	0	-	0	0	0	0	0	0	0	0	0	0	0	0	0
34347	0	0	0	0	0	0	0	0	1	1	1	1	0	0	1	0	1	0	-	0	0	0	0	0	0	0	0	0	0	0	0	0	0	0	0	0	0	0	0	0	0	0	0	0	0	0	0	0	0
34589	0	0	0	0	0	0	-	1	1	1	1	0	0	0	1	0	1	0	-	0	0	0	0	0	0	0	0	0	0	0	0	0	0	0	0	0	0	0	0	0	0	0	0	0	0	0	0	0	0
36417	0	0	0	0	0	1	0	1	1	-	-	0	0	1	1	1	-	0	0	0	0	0	0	0	0	0	0	0	0	0	0	0	0	0	0	0	0	0	0	0	0	0	0	0	0	0	0	-	0
35912	0	0	0	0	0	0	0	1	1	1	1	0	0	0	1	0	1	0	0	0	0	0	0	0	0	0	0	0	0	0	0	0	0	0	0	0	0	0	0	0	0	0	0	0	0	-	0	0	0
34939	0	0	0	0	0	-	0	1	1	1	1	0	0	0	1	-	1	0	0	0	0	0	-	0	0	0	0	0	0	0	0	0	0	0	0	0	0	0	0	0	0	0	0	0	0	0	0	0	0
35266	-	0	-	0	0	-	-	1	1	-	1	1	0	-	1	-	1	0	0	0	0	0	0	0	0	0	0	0	0	0	0	0	0	0	0	0	0	0	0	0	0	0	0	0	0	0	0	0	0
34850	0	-	0	0	0	0	0	1	1	1	1	0	0	0	1	0	1	0	0	0	0	0	0	0	0	0	0	-	0	-	0	0	0	0	0	0	0	0	0	0	0	0	0	0	0	0	0	0	0
37034	0	0	0	0	0	0	0	1	1	1	1	0	0	0	1	0	1	0	0	0	0	0	0	0	0	0	0	0	0	0	0	0	0	0	0	-	0	0	0	0	0	0	0	-	-	0	0	0	0
37440	0	0	0	0	0	0	0	1	1	1	1	0	0	0	1	0	1	0	-	0	0	0	0	0	0	0	0	0	0	0	0	0	0	0	0	0	0	0	0	0	0	0	0	0	0	0	0	0	0
36362	0	0	0	0	0	-	0	1	1	1	1	0	0	-	1	-	1	0	0	0	0	0	0	0	0	0	0	0	0	0	0	0	0	0	0	0	0	0	0	0	0	0	0	0	0	0	0	0	0
36717	0	0	0	0	0	0	0	1	1	1	1	0	0	0	1	0	1	0	0	0	0	0	0	0	0	0	0	0	0	0	0	-	0	0	0	0	0	0	0	0	-	0	0	0	-	0	0	0	0
37181	0	0	0	0	0	0	0	1	1	1	1	0	0	0	1	0	1	0	-	0	0	0	0	0	0	0	0	0	0	0	0	0	0	0	0	0	0	0	0	0	0	0	0	0	0	0	0	0	0
36961	0	-	0	0	0	0	0	1	1	1	1	0	0	0	1	0	1	0	-	0	0	0	0	0	0	0	0	0	0	0	0	0	0	0	0	0	0	0	-	0	0	0	0	0	-	0	0	0	0
38888	0	0	0	0	0	0	0	1	1	1	1	0	0	0	1	0	1	0	0	-	0	0	0	0	0	0	0	0	0	0	0	0	0	0	0	-	0	0	0	0	0	0	-	0	0	0	0	0	0
36777	0	0	0	0	0	0	0	1	1	1	1	0	0	0	1	0	1	0	-	0	0	0	0	-	0	0	0	0	0	0	0	0	0	0	0	0	0	0	0	0	0	0	0	0	0	0	0	0	0
34656	0	0	0	0	0	0	0	1	1	1	1	0	0	0	1	0	1	0	0	0	0	0	0	0	0	0	0	-	0	0	0	0	0	0	0	0	0	0	0	0	0	0	0	0	0	0	0	0	0
35331	0	0	0	0	0	0	0	1	1	1	1	0	0	0	1	0	1	0	-	0	0	0	0	0	0	0	0	0	0	0	0	0	0	0	0	0	0	0	0	0	0	0	0	0	0	0	0	-	0
35344	0	0	0	0	0	0	0	1	1	1	1	0	0	0	1	0	1	0	0	0	0	0	0	0	-	0	0	0	0	0	0	0	0	0	0	-	0	0	0	0	-	0	-	0	0	0	0	0	0
35539	0	0	0	0	0	0	0	1	1	1	1	0	0	0	1	0	1	-	0	0	0	0	0	0	0	-	0	0	0	0	0	0	0	0	0	0	0	0	0	0	0	0	0	0	-	0	-	0	0
36891	-	0	1	1	1	1	1	-	-	0	-	0	0	1	0	-	0	0	0	0	0	0	0	0	0	0	0	0	0	0	0	0	0	0	0	0	0	0	0	0	0	0	0	0	0	0	0	0	0
36400	1	0	0	-	0	1	1	0	-	-	-	1	0	1	0	1	-	0	0	0	0	0	0	0	0	0	0	0	0	0	0	0	0	0	0	0	0	0	0	0	0	0	0	0	0	0	0	0	0
36338	1	0	-	0	0	1	1	0	-	-	-	1	0	1	0	1	-	0	0	0	0	0	0	0	0	0	0	0	0	0	0	0	0	0	0	0	0	0	0	0	0	0	0	0	0	0	0	0	0
35245	-	0	0	0	0	0	0	1	1	1	1	0	0	0	1	-	1	0	0	0	0	0	0	0	0	0	0	0	0	0	0	0	0	0	0	0	0	0	0	0	0	0	0	0	0	0	0	0	0
36007	1	0	0	0	0	1	1	0	-	-	-	1	0	1	0	1	-	0	0	0	0	0	0	0	0	0	0	0	0	0	0	0	0	0	0	0	0	0	0	0	0	0	0	0	0	0	0	0	0
34386	1	0	-	-	-	1	1	-	0	0	0	1	0	1	-	1	0	0	0	0	0	0	0	0	0	0	0	0	0	0	0	0	0	0	0	0	0	0	0	0	0	0	0	0	0	0	0	0	0
38330	1	0	-	-	-	1	-	0	1	0	1	-	0	1	0	1	0	0	0	0	0	0	0	0	0	0	0	0	0	0	0	0	0	0	0	0	0	0	0	0	0	0	0	0	0	0	0	0	0
38973	0	-	0	0	0	0	0	1	1	1	1	0	-	0	1	0	1	0	-	0	0	0	0	0	0	0	0	0	0	0	0	0	0	0	0	0	0	0	0	0	0	0	0	-	0	0	0	0	0
37917	-	0	0	0	0	0	0	1	1	1	1	0	0	0	1	-	1	0	0	0	0	0	0	0	0	0	0	0	0	0	0	0	0	0	0	-	0	0	0	0	0	0	0	0	0	0	0	0	0
36434	0	0	0	0	0	0	0	1	1	1	1	0	0	0	1	0	1	0	0	-	0	0	0	0	0	0	0	0	0	0	0	0	0	0	0	-	0	0	0	0	0	0	0	0	-	0	0	0	0
36751	0	0	0	0	0	0	0	1	1	1	1	0	0	0	1	0	1	0	0	0	0	0	0	0	0	0	0	0	0	0	0	0	0	0	0	0	0	0	0	0	0	0	0	0	0	0	0	0	0
36459	0	0	-	0	-	0	0	1	1	1	1	0	0	0	1	0	1	0	0	0	0	0	0	0	0	0	0	0	0	0	0	0	0	0	0	-	0	0	0	0	0	0	0	0	0	0	0	0	0
34472	0	0	0	0	0	0	0	1	1	1	1	0	0	0	1	0	1	0	0	0	0	0	0	0	0	0	0	0	0	0	0	0	0	0	0	0	0	0	0	0	0	0	0	0	0	0	0	0	0
34701	0	-	0	0	0	0	0	1	1	1	1	0	0	0	1	0	1	0	0	0	0	0	0	0	0	0	0	0	0	-	0	0	0	0	0	0	0	0	0	0	0	0	0	0	0	0	0	0	0
34792	1	0	1	1	-	1	0	-	0	0	0	-	0	1	-	1	0	0	0	0	0	0	0	0	0	0	0	0	0	0	0	0	0	0	0	0	0	0	0	0	0	0	0	0	0	0	0	0	0
37682	0	0	0	0	0	0	0	1	1	1	1	0	0	0	1	0	1	0	0	0	0	0	0	-	0	0	0	0	0	0	0	0	0	0	0	0	0	0	0	0	0	-	0	-	-	0	0	0	0
37204	0	0	0	0	0	0	0	1	1	1	1	0	0	0	1	0	1	0	0	0	0	0	0	0	-	-	0	0	0	0	0	0	0	0	0	0	0	0	0	0	-	0	0	0	0	0	0	0	0
38295	1	0	1	1	1	-	-	-	0	0	0	-	0	1	0	1	0	0	0	0	0	0	0	0	0	0	0	0	0	0	0	0	0	0	0	0	0	0	0	0	0	0	0	0	0	0	0	0	0
39161	1	0	-	-	0	1	-	0	1	0	1	-	0	1	0	1	0	0	0	0	0	0	0	0	0	0	0	0	0	0	0	0	0	0	0	0	0	0	0	0	0	0	0	0	0	0	0	0	0
39092	-	0	0	0	0	-	-	1	1	1	1	0	0	0	1	0	1	0	0	0	0	0	0	0	0	0	0	0	0	0	0	0	0	0	0	0	0	0	0	0	0	0	0	0	0	0	0	0	0
34869	0	0	0	0	0	0	0	1	1	1	1	0	0	0	1	0	1	0	0	0	0	0	0	0	-	0	0	0	0	0	0	0	0	0	0	0	0	0	0	0	0	0	0	0	0	0	-	0	0
35552	0	0	-	-	0	-	0	1	1	1	1	0	0	0	1	-	1	0	0	0	0	0	0	0	0	0	0	0	0	0	0	0	0	0	0	0	0	0	0	0	0	0	0	0	0	0	0	0	0
34579	1	0	0	0	0	1	0	1	-	-	-	0	0	1	1	1	-	0	0	0	0	0	0	0	0	0	0	0	0	0	0	0	0	0	0	0	0	0	0	0	0	0	0	0	0	0	0	0	0
38304	0	0	0	0	0	-	0	1	1	1	1	0	0	0	1	0	1	0	0	0	0	0	0	0	0	0	0	0	0	0	0	0	0	0	0	-	0	0	0	0	0	0	0	-	-	0	0	0	0
35746	0	0	0	0	0	0	0	1	1	1	1	-	0	0	1	0	1	0	0	0	0	0	0	0	0	0	0	0	0	0	0	0	0	0	0	0	0	0	0	0	-	0	0	0	0	-	0	0	0
34842	0	0	0	0	0	0	0	1	1	1	1	0	0	0	1	0	1	0	0	0	0	0	0	0	0	0	0	-	0	0	0	0	0	0	0	0	0	0	0	0	0	0	0	0	0	0	0	0	0
38662	0	0	-	0	0	0	0	1	1	1	1	0	0	-	1	-	1	0	0	0	0	0	0	0	0	0	0	0	0	0	0	0	0	0	0	0	0	0	0	0	0	0	0	0	0	0	0	0	0
39101	-	0	1	-	1	1	-	0	0	0	0	1	0	1	0	1	0	0	0	0	0	0	0	0	0	0	0	0	0	0	0	0	0	0	0	0	0	0	0	0	0	0	0	0	0	0	0	0	0
36010	1	0	-	-	1	1	-	0	0	0	0	1	0	1	0	1	0	0	0	0	0	0	0	0	0	0	0	0	0	0	0	0	0	0	0	0	0	0	0	0	0	0	0	0	0	0	0	0	0
35076	-	0	1	1	1	1	-	0	0	0	0	1	0	-	0	1	0	0	0	0	0	0	0	0	0	0	0	0	0	0	0	0	0	0	0	0	0	0	0	0	0	0	0	0	0	0	0	0	0
36144	1	0	-	-	0	1	1	0	0	0	0	1	0	1	0	1	0	0	0	0	0	-	0	0	0	0	0	0	0	0	0	0	0	0	0	0	0	0	0	0	0	0	0	0	0	0	0	0	0
35332	0	0	0	0	0	0	0	1	1	1	1	0	0	0	1	0	1	0	0	0	0	0	0	0	0	0	0	0	0	0	0	0	0	0	0	0	0	0	0	0	0	0	0	0	0	0	0	0	0
38337	1	0	-	-	0	1	1	1	0	0	0	-	0	1	0	1	0	0	0	0	0	0	0	0	0	0	0	0	0	0	0	0	0	0	0	0	0	0	0	0	0	0	0	0	0	0	0	0	0
39062	0	0	0	0	0	0	0	1	1	1	1	0	0	0	0	0	1	0	0	0	0	0	0	0	0	0	0	0	0	0	0	0	0	0	0	0	0	-	0	0	0	0	0	0	-	0	0	0	0
37121	0	0	0	0	0	0	0	1	1	1	1	0	0	0	1	0	1	0	0	0	0	0	0	0	0	0	0	0	0	0	0	0	0	0	0	-	0	0	0	0	0	0	-	0	0	0	0	0	0
38152	0	0	0	0	0	0	0	1	1	1	1	0	0	0	1	0	1	0	0	0	0	0	0	0	0	0	0	0	0	0	0	0	0	0	0	-	0	0	0	0	0	0	0	0	0	0	0	0	0
36576	-	0	0	0	0	0	0	1	1	1	1	0	0	0	1	0	1	0	0	0	0	0	0	0	0	0	0	0	0	0	0	0	0	0	0	0	0	0	0	0	0	0	0	0	0	0	0	0	0
38004	0	0	0	0	0	0	0	1	1	1	1	0	0	0	1	0	1	0	-	0	0	0	0	0	0	0	0	0	0	0	0	0	0	0	0	0	0	0	0	0	0	0	0	0	0	0	-	0	0
34594	0	0	0	0	0	0	0	1	1	1	1	0	0	0	1	0	1	0	0	0	0	0	0	0	0	0	0	0	0	0	0	0	0	0	0	0	0	0	0	0	0	0	0	0	0	0	0	0	0
36602	0	0	0	0	-	-	0	1	1	1	1	0	0	0	1	-	1	0	0	0	0	0	0	0	0	0	0	0	0	0	0	0	0	0	0	0	0	0	0	0	0	0	0	0	0	0	0	0	0
35151	0	0	0	0	0	0	0	1	1	1	1	0	0	0	1	0	1	0	0	0	0	0	0	0	0	0	0	0	0	0	0	0	0	0	0	0	0	0	0	0	0	0	0	-	0	0	0	0	0
39199	1	0	-	-	0	1	1	0	0	0	0	1	0	1	0	1	0	0	0	0	0	0	0	0	0	0	0	0	0	0	0	0	0	0	0	0	0	0	0	0	0	0	0	0	0	0	0	0	0
36567	1	0	-	-	0	1	1	0	0	0	0	1	0	1	0	1	0	0	0	0	0	0	0	0	0	0	0	0	0	0	0	0	0	0	0	0	0	0	0	0	0	0	0	0	0	0	0	0	0
35334	0	0	0	0	0	0	0	1	1	1	1	0	0	0	1	0	1	-	0	0	0	0	0	0	0	0	0	0	0	0	0	0	0	0	0	0	0	0	0	0	0	0	0	0	0	0	0	0	0
36096	0	0	0	0	0	0	0	1	1	1	1	0	0	0	1	0	1	-	0	0	0	0	0	0	0	0	0	0	0	0	0	0	0	0	0	0	0	0	0	0	0	0	0	0	-	0	0	0	0
36871	0	0	0	0	0	0	0	1	1	1	1	0	0	0	1	0	1	0	0	0	0	0	0	0	0	0	0	0	0	0	0	0	0	0	0	0	0	0	0	0	0	0	0	0	0	0	0	0	0
35637	0	0	0	0	0	-	0	1	1	1	1	0	0	0	1	-	1	0	0	0	0	0	0	0	0	0	0	0	0	0	0	0	0	0	0	0	0	0	0	0	0	0	0	0	0	0	0	0	0
36150	0	0	1	1	1	0	1	1	0	-	-	1	0	0	0	0	0	0	0	0	0	0	0	0	0	0	0	0	0	0	0	0	0	0	0	0	0	0	0	0	0	0	0	0	0	0	0	0	0
34306	0	0	0	0	0	0	0	1	1	1	1	0	0	0	1	0	1	0	0	0	0	0	0	0	0	0	0	0	0	0	0	0	0	0	0	0	0	0	0	0	0	0	0	0	0	0	0	0	0
34934	0	0	0	0	0	0	0	1	1	1	1	0	0	0	1	0	1	0	0	0	0	0	0	0	0	0	0	0	0	0	0	0	0	0	0	0	0	0	0	0	0	0	0	0	0	0	0	0	0
37211	0	0	0	0	0	0	0	1	1	1	1	0	0	0	1	0	1	0	0	0	0	0	0	0	0	0	0	0	0	0	0	0	0	0	0	0	0	0	0	0	0	0	0	0	0	0	0	0	0
34345	0	0	0	0	0	0	0	1	1	1	1	0	0	0	1	0	1	0	0	0	0	0	0	0	0	0	0	0	0	0	0	0	0	0	0	0	0	0	0	0	0	0	0	0	0	0	0	0	0
34982	0	0	-	0	0	0	0	1	1	1	1	0	0	0	1	0	1	0	0	0	0	0	0	0	0	0	0	0	0	0	0	0	0	0	0	0	0	0	0	0	0	0	0	0	0	0	0	0	0
34665	0	0	0	0	0	0	0	1	1	1	1	0	0	0	1	0	1	0	0	0	0	0	0	0	0	0	0	0	0	0	0	0	0	0	0	0	0	0	0	0	0	0	0	0	0	0	0	0	0
35354	0	0	0	0	0	0	0	1	1	1	1	0	0	0	1	0	1	0	0	0	0	0	0	0	0	0	0	0	0	0	0	0	0	0	0	0	0	0	0	0	0	0	0	0	0	0	0	0	0
38370	0	0	0	0	0	0	0	1	1	1	1	0	0	0	1	0	1	0	0	0	0	0	0	0	0	0	0	0	0	0	0	0	0	0	0	0	0	0	0	0	0	0	0	0	0	-	0	0	0
35518	0	0	0	0	0	0	0	1	1	1	1	0	0	0	1	0	1	0	0	0	0	0	0	0	0	0	0	0	0	0	0	0	0	0	0	0	0	0	0	0	0	0	0	0	0	0	0	0	0
35706	0	0	0	0	0	0	0	1	1	1	1	0	0	0	1	0	1	0	0	0	0	0	0	0	0	0	0	0	0	0	0	0	0	0	0	0	0	0	0	0	0	0	0	0	0	0	0	0	0
35127	0	0	0	0	0	0	0	1	1	1	1	0	0	0	1	0	1	0	0	0	0	0	0	0	0	0	0	0	0	0	0	0	0	0	0	0	0	0	0	0	0	0	0	0	0	0	0	0	0
35022	0	0	0	0	0	0	0	1	1	1	1	0	0	0	1	0	1	0	0	0	0	0	0	0	0	0	0	0	0	0	0	0	0	0	0	0	0	0	0	0	0	0	0	0	0	0	0	0	0
34835	0	0	0	0	0	0	0	1	1	1	1	0	0	0	1	0	1	0	0	0	0	0	0	0	0	0	0	0	0	0	0	0	0	0	0	0	0	0	0	0	0	0	0	0	0	0	0	0	0
36221	0	0	0	0	0	0	0	1	1	1	1	0	0	0	1	0	1	0	0	0	0	0	0	0	0	0	0	0	0	0	0	0	0	0	0	0	0	0	0	0	0	0	0	0	0	0	0	0	0
36448	0	0	0	0	0	0	0	1	1	1	1	0	0	0	1	0	1	0	-	-	0	0	0	-	0	0	0	-	0	0	0	0	-	0	0	0	0	0	0	0	0	0	0	0	-	0	-	0	-
36587	0	0	0	0	0	0	0	1	1	1	1	0	0	0	1	0	1	0	1	-	0	0	0	-	0	0	0	-	0	0	0	0	0	0	-	0	0	-	0	0	0	0	0	-	-	-	0	0	0
36767	0	-	0	0	0	0	0	1	1	1	1	1	0	0	1	0	1	0	-	-	0	0	0	0	0	0	0	0	0	0	0	0	-	0	-	0	0	0	-	0	0	0	0	0	0	0	0	0	-
36334	0	0	0	0	0	0	0	1	1	1	1	-	0	0	1	0	1	0	0	0	0	0	0	0	-	-	0	0	0	0	0	0	0	0	0	0	0	0	-	-	-	0	0	0	0	0	0	0	0
37354	-	0	1	1	1	-	-	-	0	0	0	-	1	-	0	-	0	0	0	0	0	0	0	0	0	0	0	0	0	0	0	0	0	0	0	0	0	0	0	0	0	0	0	0	0	0	0	0	0
37799	0	0	0	0	0	0	1	1	1	1	1	0	0	0	1	0	1	0	0	0	0	0	0	0	0	0	0	0	0	0	0	0	0	0	0	-	0	0	0	0	0	-	0	0	0	-	0	0	0
34866	0	0	0	0	0	0	1	1	1	1	1	0	0	0	1	0	1	0	0	-	0	0	0	0	-	0	0	0	0	0	0	0	-	0	0	0	0	0	0	0	-	0	-	-	0	0	0	0	0
35295	0	0	0	0	0	0	1	1	1	1	1	1	0	0	0	0	1	0	-	-	0	0	0	0	0	0	0	0	0	-	0	0	0	0	0	-	0	0	0	0	0	0	0	0	0	0	0	0	0
34277	1	0	0	0	0	1	1	0	1	-	-	1	0	1	-	1	-	0	0	0	0	0	0	0	0	0	0	0	0	0	0	0	0	0	0	-	0	0	0	0	0	-	0	0	0	0	0	0	0
35445	0	0	0	0	0	0	0	1	1	1	1	0	0	0	1	0	1	0	-	-	0	0	0	0	0	0	0	0	0	0	0	0	0	0	0	0	0	0	0	0	0	0	0	0	0	0	-	0	0
37703	-	0	0	0	0	1	0	1	1	1	1	0	0	-	1	-	1	0	0	0	0	0	0	0	0	0	0	0	0	0	0	0	0	0	0	0	0	0	0	0	0	0	0	0	0	-	0	0	0
34506	0	0	0	0	0	0	1	1	1	1	1	0	0	0	0	0	1	1	0	0	0	0	0	0	0	0	0	0	0	-	0	0	0	0	0	0	0	0	0	0	-	0	0	-	0	0	0	0	0
35699	1	0	0	0	0	1	0	1	1	-	-	0	0	1	1	1	-	0	0	0	0	0	0	0	0	0	0	0	0	0	0	0	0	0	0	-	0	0	0	0	0	0	0	0	0	0	0	0	0
38536	-	0	1	1	1	0	0	1	-	1	1	1	0	0	0	0	-	0	0	0	0	0	0	0	0	0	0	0	0	0	0	0	0	0	0	0	0	0	0	0	0	0	0	0	0	-	0	0	0
36120	0	0	1	1	1	0	0	1	-	-	1	1	0	0	1	0	-	0	0	0	0	0	0	0	0	0	0	0	0	0	0	0	0	-	0	0	0	0	0	-	0	0	0	0	0	-	0	0	0
36546	1	0	0	0	0	1	1	1	1	-	-	0	0	1	-	1	-	0	0	0	0	0	0	0	0	0	0	0	0	0	0	0	0	0	0	0	0	0	0	0	0	0	0	0	0	0	0	0	0
34988	1	0	0	0	0	1	1	1	1	-	-	0	0	1	-	1	-	0	0	0	0	0	0	0	0	0	0	0	0	0	0	0	0	0	0	0	0	0	0	0	0	0	0	0	0	0	0	0	0
37880	1	0	-	-	-	1	-	-	1	0	1	-	0	1	1	1	-	0	0	0	0	0	0	0	0	0	0	0	0	0	0	0	0	0	0	0	0	0	0	0	0	0	0	0	0	0	0	0	0
36287	1	0	1	1	-	1	-	-	-	0	0	-	0	1	1	1	-	0	0	0	0	0	0	0	0	0	0	0	0	0	0	0	0	0	0	0	0	0	0	0	0	0	0	0	0	0	0	0	0
38413	0	0	0	0	0	0	0	1	1	1	1	0	0	0	1	0	1	0	1	-	0	0	0	0	0	0	0	0	0	0	0	0	0	0	0	0	0	0	-	-	0	0	0	0	0	0	0	0	0
37071	-	0	1	1	1	-	-	1	-	1	1	0	0	-	1	0	-	0	0	0	0	0	0	0	0	-	0	0	0	0	0	0	0	0	0	0	0	0	0	0	0	0	0	0	0	0	0	0	0
38034	1	0	-	-	-	1	-	-	0	0	0	1	0	1	0	1	0	0	0	0	0	0	0	0	0	0	0	0	0	0	0	0	0	0	0	0	0	0	1	0	0	0	0	0	0	-	0	0	0
38100	1	0	1	1	1	1	1	1	-	0	-	0	0	-	-	-	-	0	0	0	0	0	0	0	0	0	0	0	0	0	0	0	0	0	0	0	0	0	0	0	0	0	0	0	0	0	0	0	0
36916	-	0	0	0	0	-	0	1	1	1	1	0	0	-	1	1	1	0	0	0	0	0	0	0	0	0	0	0	0	0	0	0	0	0	0	-	0	0	0	0	0	0	0	0	0	0	0	0	0
37847	1	0	0	0	0	1	1	1	-	-	-	1	0	1	-	1	-	0	0	0	0	0	0	0	0	0	0	0	0	0	0	0	0	0	0	0	0	0	0	0	0	0	0	0	0	-	0	0	0
36206	0	0	0	0	0	0	1	1	1	1	1	0	0	0	1	0	1	0	0	0	0	0	0	0	0	0	0	0	0	0	0	0	0	0	0	0	0	-	0	0	0	0	-	0	0	-	0	0	0
37334	0	0	1	1	1	0	0	1	-	-	1	1	0	0	1	0	-	0	0	0	0	0	0	0	0	0	0	0	0	0	0	0	0	0	0	0	0	0	0	0	0	0	0	0	0	0	0	0	0
38018	0	0	0	0	0	0	0	1	1	1	1	0	0	0	1	0	1	0	0	0	0	0	0	0	0	0	0	0	0	0	0	0	0	0	0	-	0	0	0	0	-	0	0	-	-	0	0	0	0
35496	1	0	1	1	1	0	1	-	-	-	-	0	0	1	0	1	-	0	0	0	0	0	0	0	0	0	0	0	0	0	0	0	0	0	0	0	0	0	0	0	0	0	0	0	0	0	0	0	0
36483	1	0	-	-	0	1	1	1	-	0	-	1	0	1	-	1	0	0	0	0	0	0	0	0	0	0	0	0	0	0	0	0	0	0	0	0	0	0	0	0	0	0	0	0	0	0	0	0	0
37165	1	0	1	1	1	1	0	-	-	0	0	-	0	1	-	1	-	0	0	0	0	0	0	0	0	0	0	0	0	0	0	0	0	0	0	0	0	0	0	0	0	0	0	0	0	0	0	0	0
38267	1	0	0	0	0	1	1	1	-	-	-	1	0	1	-	1	-	0	0	0	0	0	0	0	0	0	0	0	0	0	0	0	0	0	0	0	0	0	0	0	0	0	0	0	0	0	0	0	0
36542	0	0	1	1	1	0	0	1	-	1	1	0	0	0	0	0	1	0	-	-	0	0	0	0	0	0	0	0	0	0	0	0	0	0	0	0	0	0	0	0	0	0	0	0	0	0	0	0	0
35966	1	0	0	0	0	1	1	1	-	-	-	1	0	1	-	1	-	0	0	0	0	0	0	0	0	0	0	0	0	0	0	0	0	0	0	0	0	0	0	0	0	0	0	0	0	0	0	0	0
35387	0	0	0	0	0	0	0	1	1	1	1	0	0	0	1	0	1	0	0	-	0	0	0	0	0	0	0	0	0	0	0	0	0	0	0	-	0	0	0	0	0	0	0	-	0	0	0	0	0
37634	-	0	0	0	0	0	1	1	1	1	1	-	0	0	1	0	1	0	0	0	0	0	0	0	0	0	0	0	0	0	0	0	0	0	0	0	0	0	0	0	0	0	0	0	0	0	0	0	0
34389	0	0	0	0	0	0	0	1	1	1	1	0	0	0	1	0	1	0	0	0	0	0	0	0	0	0	0	-	0	0	0	0	0	0	0	0	0	0	0	0	0	0	0	0	0	0	0	0	0
36647	-	-	0	0	0	0	1	1	1	1	1	0	0	0	1	0	1	0	0	0	0	0	0	0	0	0	0	0	0	0	0	0	0	0	0	0	0	0	0	0	0	0	0	0	0	0	0	0	0
35028	1	0	0	0	0	1	0	1	1	-	-	0	0	1	1	1	-	0	0	0	0	0	0	0	0	0	0	0	0	0	0	0	0	0	0	-	0	0	0	0	0	0	0	0	0	0	0	0	0
37402	0	0	0	0	0	0	0	1	1	1	1	0	0	0	1	0	1	0	0	0	0	0	0	0	0	0	0	0	0	0	0	0	0	0	0	0	0	0	0	0	0	0	0	-	0	-	0	0	0
34691	0	0	0	0	0	0	1	1	1	1	1	-	0	0	1	0	1	0	0	0	0	0	0	0	0	0	-	0	0	0	0	0	0	0	0	-	0	0	0	0	0	0	0	0	0	0	0	0	0
38011	0	-	0	0	0	0	1	1	1	1	-	0	0	0	1	0	1	0	0	0	0	0	0	0	0	0	0	0	0	0	0	0	0	0	0	0	0	0	0	0	0	0	0	0	0	0	0	0	0
38001	-	0	-	0	0	-	-	1	1	1	1	0	0	0	1	0	1	0	0	0	0	0	0	0	0	0	0	0	0	0	0	0	0	0	0	0	0	0	0	0	0	0	0	0	0	0	0	0	0
34465	0	0	0	0	0	0	1	1	1	1	1	0	0	0	1	0	1	0	-	0	0	0	0	0	0	0	0	0	0	0	0	0	0	0	0	0	0	0	0	0	0	0	0	0	0	0	0	0	0
37787	0	0	1	1	1	0	0	1	-	1	1	0	0	0	0	0	1	0	-	-	0	0	0	0	0	0	0	0	0	0	0	0	0	0	0	0	0	0	0	0	0	0	0	0	0	0	0	0	0
38626	0	0	1	1	1	0	0	1	-	-	1	1	0	0	1	0	-	0	0	0	0	0	0	0	0	0	0	0	0	0	0	0	0	0	0	0	0	0	0	0	0	0	0	0	0	-	0	0	0
38331	1	0	1	1	1	1	-	-	0	0	0	-	0	1	0	1	0	0	0	0	0	0	0	0	0	0	0	0	0	0	0	0	0	0	0	0	0	0	0	0	0	0	0	0	0	0	0	0	0
35333	1	0	0	0	0	1	0	1	1	-	-	0	0	1	1	1	-	0	0	0	0	0	0	0	0	0	0	0	0	0	0	0	0	0	0	0	0	0	0	0	0	0	0	0	0	0	0	0	0
35499	0	0	0	0	0	0	1	1	1	1	1	0	0	0	1	0	1	0	0	0	0	0	0	0	0	0	0	0	0	0	0	0	0	0	0	0	0	0	0	0	0	0	0	0	0	0	0	-	0
37183	0	0	1	1	1	0	0	-	1	1	1	1	0	0	-	0	-	0	0	0	0	0	0	0	0	0	0	0	0	0	0	0	0	0	0	0	0	0	0	0	0	0	0	0	0	0	0	0	0
36363	0	0	1	1	1	0	0	1	-	-	1	1	0	0	1	0	-	0	0	0	0	0	0	0	0	0	0	0	0	0	0	0	0	0	0	0	0	0	0	0	0	0	0	0	0	0	0	0	0
37293	1	0	1	1	1	1	-	0	0	0	0	-	0	1	0	1	0	0	0	0	0	0	0	0	0	0	0	0	0	0	0	0	0	0	0	0	0	0	0	0	0	0	0	0	0	0	0	0	0
34854	1	0	1	1	-	1	1	0	0	0	0	-	0	1	0	1	0	0	0	0	0	0	0	0	0	0	0	0	0	0	0	0	0	0	0	0	0	0	0	0	0	0	0	0	0	0	0	0	0
36688	1	0	1	1	1	1	-	0	0	0	0	-	0	1	0	1	0	0	0	0	0	0	0	0	0	0	0	0	0	0	0	0	0	0	0	0	0	0	0	0	0	0	0	0	0	0	0	0	0
37345	1	0	-	-	0	1	0	1	1	0	1	0	0	1	0	1	0	0	0	0	0	0	0	0	0	0	0	0	0	0	0	0	0	0	0	0	0	0	0	0	0	0	0	0	0	0	0	0	0
39139	1	0	1	1	1	1	-	0	0	0	0	-	0	1	0	1	0	0	0	0	0	0	0	0	0	0	0	0	0	0	0	0	0	0	0	0	0	0	0	0	0	0	0	0	0	0	0	0	0
37744	1	0	0	0	0	1	1	1	0	-	0	0	0	1	-	1	1	0	0	0	0	0	0	0	0	0	0	0	0	0	0	0	0	0	0	0	0	0	0	0	0	0	0	0	0	0	0	0	0
36772	1	0	1	1	1	1	0	0	0	0	0	-	0	1	0	1	0	0	0	0	0	0	0	0	0	0	0	0	0	0	0	0	0	0	0	0	0	0	0	0	0	0	0	0	0	0	0	0	0
37378	1	0	1	1	1	1	-	0	0	0	0	-	0	1	0	1	0	0	0	0	0	0	0	0	0	0	0	0	0	0	0	0	0	0	0	0	0	0	0	0	0	0	0	0	0	0	0	0	0
37651	1	0	0	0	0	1	0	1	1	0	-	0	0	1	1	1	-	0	0	0	0	0	0	0	0	0	0	0	0	0	0	0	0	0	0	0	0	0	0	0	0	0	0	0	0	0	0	0	0
34757	0	0	1	1	1	0	0	1	0	1	0	1	0	0	0	0	1	0	0	0	0	0	0	0	0	0	0	0	0	0	0	0	0	0	0	0	0	0	0	0	0	0	0	0	0	0	0	0	0
36615	0	-	0	0	0	0	1	1	1	1	1	0	0	0	1	0	1	0	0	0	0	0	0	0	0	0	0	0	0	0	0	0	0	0	0	0	0	0	0	0	0	0	0	0	0	0	0	0	0
37795	0	0	0	0	0	0	1	1	1	1	1	0	0	0	1	0	1	0	0	0	0	0	0	0	0	0	0	0	0	0	0	0	0	0	0	0	0	0	0	0	0	0	0	0	-	0	0	0	0
34454	0	0	0	0	0	0	1	1	1	1	1	0	0	0	1	0	1	0	0	0	0	0	0	0	0	0	0	0	0	0	0	0	0	0	0	0	0	0	0	0	0	0	0	0	0	0	0	0	0
38710	0	0	0	0	0	0	1	1	1	1	1	0	0	0	1	0	1	0	0	0	0	0	0	0	0	0	0	0	0	0	0	0	0	0	0	0	0	0	0	0	0	0	0	0	0	0	0	0	0
37859	0	0	0	0	0	0	1	1	1	1	1	0	0	0	1	0	1	0	0	0	0	0	0	0	0	0	0	0	0	0	0	0	0	0	0	0	0	0	0	0	0	0	0	0	0	0	0	0	0
38484	1	0	1	1	1	1	1	0	0	0	0	1	0	1	0	-	0	-	0	-	0	-	0	0	0	0	0	0	0	0	0	0	0	0	0	-	0	0	0	0	0	0	0	0	-	0	-	0	0
35148	-	0	1	1	1	1	1	0	0	0	0	1	0	1	0	1	0	0	-	0	0	0	0	0	0	0	0	0	0	0	0	-	0	0	0	0	0	0	-	0	0	0	0	0	0	0	0	0	0
35814	-	0	1	1	1	1	1	1	-	0	1	0	0	1	0	0	-	0	-	0	0	0	0	0	0	0	0	0	0	0	0	0	0	0	-	0	0	0	0	-	0	0	-	0	0	0	0	0	0
35407	0	0	0	-	1	0	1	1	1	1	1	0	0	-	1	0	1	0	0	0	0	0	0	0	0	0	0	0	0	-	0	0	0	0	0	-	0	0	0	-	0	0	0	0	0	0	0	0	0
37015	-	0	0	0	0	1	0	1	1	1	1	0	0	0	1	1	1	0	-	0	0	0	0	0	0	0	-	0	0	0	0	0	0	0	0	0	0	0	0	0	0	0	0	-	0	-	0	0	0
37320	0	0	0	0	0	1	1	1	1	1	1	-	0	-	0	1	1	0	0	0	0	0	0	-	0	0	0	0	0	0	0	0	0	0	-	-	0	0	0	0	-	0	0	0	-	0	0	0	0
38703	1	0	1	1	-	1	1	-	-	-	-	1	0	1	-	1	-	0	0	0	0	0	0	0	0	0	0	0	0	0	0	0	0	0	0	0	0	0	-	0	0	0	0	0	0	0	0	0	0
34456	1	0	1	1	-	1	1	-	-	-	-	1	0	1	-	1	-	0	0	0	-	0	0	0	0	0	0	0	0	0	0	0	0	0	0	0	0	0	0	0	0	0	0	0	0	0	0	0	0
34308	0	0	0	0	0	0	0	1	1	1	1	0	-	0	1	0	1	0	0	0	0	0	0	0	0	0	0	0	0	-	0	0	0	0	0	-	0	0	0	0	-	0	0	0	-	0	0	-	-
36203	-	0	-	0	0	1	0	1	1	1	1	0	0	-	1	-	1	0	0	0	0	0	0	0	0	0	0	0	0	0	0	0	0	0	0	0	0	0	0	0	-	0	0	-	0	0	0	0	0
37131	-	0	0	0	0	1	0	1	1	-	1	0	0	1	1	1	-	0	-	0	0	0	0	0	0	0	0	0	0	0	0	-	0	0	0	0	0	0	-	0	0	0	-	0	0	0	0	0	0
38895	-	0	0	0	0	1	0	1	1	0	1	0	0	1	1	1	0	-	0	0	0	0	0	0	0	0	0	0	0	0	0	0	0	0	0	1	0	0	0	0	0	0	0	-	0	0	0	0	0
35817	0	0	1	1	1	-	-	1	1	1	1	0	0	-	-	-	1	0	0	-	0	0	0	0	0	0	0	0	0	0	0	0	0	0	0	0	0	0	0	0	0	-	0	0	0	0	0	0	0
37567	-	0	1	1	1	1	1	0	0	0	0	1	0	1	0	1	0	0	0	0	0	-	0	0	-	0	0	0	0	0	0	0	0	0	-	0	0	0	0	0	-	0	0	0	0	0	0	0	0
37446	0	0	1	1	1	0	0	1	-	1	1	0	0	0	0	0	1	0	-	-	0	0	0	0	0	0	0	-	0	0	0	0	-	0	0	0	0	0	0	0	0	0	0	-	0	0	0	0	0
36910	1	0	1	1	1	1	1	-	-	-	-	-	0	1	-	1	-	0	0	0	-	0	0	0	0	0	0	0	0	0	0	0	0	0	0	0	0	0	0	0	0	0	0	0	0	0	0	-	0
34437	-	0	1	1	1	-	1	1	-	-	-	1	0	0	1	0	1	0	0	0	0	0	0	0	0	0	0	0	0	0	0	0	0	0	0	0	0	0	0	0	0	0	0	0	0	0	0	0	0
36002	1	0	1	1	1	1	1	-	-	0	-	-	0	1	-	1	0	0	0	0	0	-	-	0	0	0	-	0	0	0	0	0	0	0	0	0	0	0	0	0	0	0	0	0	0	0	0	0	0
37157	1	0	1	1	1	1	1	-	0	0	0	-	0	1	-	1	0	0	0	0	-	0	0	0	0	0	0	0	0	0	0	0	0	-	0	0	0	0	0	0	0	0	0	0	0	0	0	0	0
38094	1	0	1	1	1	1	1	-	-	-	-	-	0	1	-	1	0	0	0	0	0	0	0	0	0	0	0	0	0	0	0	0	0	0	0	0	0	0	0	0	0	0	0	0	-	-	0	0	0
37689	1	0	1	1	1	1	-	-	-	-	-	1	0	1	-	1	-	0	0	0	0	0	0	0	0	0	0	0	0	0	0	0	0	0	0	0	0	0	0	0	0	0	0	0	0	0	0	0	0
38270	0	0	1	1	1	0	0	1	-	1	1	1	0	0	0	0	1	0	0	-	0	0	0	-	0	0	0	0	0	0	0	0	-	0	0	0	0	0	0	0	0	0	0	0	0	0	-	0	0
35457	1	0	1	1	-	1	-	0	1	-	-	-	0	1	0	1	1	0	0	0	-	0	0	0	0	0	0	0	0	0	0	0	0	0	0	0	0	0	0	0	0	0	0	0	0	0	0	0	0
38119	1	0	0	0	0	1	0	1	1	-	1	0	0	1	1	1	-	0	0	0	0	0	0	0	0	0	0	0	0	0	0	0	0	0	0	-	0	0	0	0	-	0	0	0	0	0	0	0	0
34898	-	0	-	-	0	-	1	1	1	1	1	1	0	-	1	-	1	0	0	0	0	0	0	0	0	0	0	0	0	0	0	0	0	0	0	0	0	0	0	0	0	0	0	0	0	0	0	0	0
37219	1	-	-	1	-	1	1	1	0	-	-	0	0	1	1	1	0	0	0	0	0	0	0	0	0	0	0	0	0	0	0	0	0	0	0	0	0	0	0	0	0	0	0	0	0	0	0	0	0
37910	1	0	0	0	0	1	1	1	1	-	1	0	0	1	-	1	-	0	0	0	0	0	0	0	0	0	0	0	0	0	0	0	0	0	0	-	0	-	0	0	0	-	0	0	0	0	0	0	0
38589	1	0	-	-	1	1	1	-	-	-	-	1	0	1	1	1	-	0	0	0	0	0	0	0	0	0	0	0	0	0	0	0	0	0	0	0	0	0	0	0	0	0	0	0	0	0	0	0	0
36041	-	0	-	-	-	1	1	1	1	1	1	-	0	-	1	-	1	0	0	0	0	0	0	0	0	0	0	0	0	0	0	0	0	0	0	0	0	0	0	0	0	0	0	0	0	0	0	0	0
35914	1	0	1	1	1	1	-	-	-	-	-	1	0	1	-	1	-	0	0	0	0	0	0	0	0	0	0	0	0	0	0	0	0	0	0	0	0	0	0	0	0	0	0	0	0	0	0	0	0
35221	1	0	1	1	1	1	1	-	-	0	0	0	0	1	1	-	0	0	-	0	0	0	0	0	0	0	0	0	0	0	0	0	0	0	0	0	0	0	0	0	0	0	0	0	0	0	0	0	0
35074	1	0	0	0	0	1	0	1	1	-	1	0	0	1	-	1	1	0	0	0	0	0	0	0	0	0	0	0	0	0	0	0	0	0	0	0	0	0	0	0	-	0	0	0	0	0	0	0	0
36745	0	0	1	1	1	0	1	1	1	0	1	1	0	0	0	0	-	0	-	0	0	0	0	0	0	0	0	0	0	0	0	0	0	0	0	0	0	0	0	0	0	0	-	-	0	0	0	0	0
36568	1	0	1	1	-	1	1	-	-	-	0	1	0	1	-	1	0	0	0	0	-	0	0	0	0	0	0	0	0	0	0	0	0	0	0	0	0	0	0	0	0	0	0	0	0	0	0	0	0
36499	1	0	1	1	1	1	1	-	-	0	-	1	0	1	-	-	-	0	0	0	0	0	0	0	0	0	0	0	0	0	0	0	0	0	0	0	0	0	0	0	0	0	0	0	0	0	0	0	0
35908	0	0	1	1	1	0	0	1	-	1	1	1	0	0	0	0	1	0	0	0	0	0	0	0	0	0	0	0	0	0	0	0	0	0	0	0	0	0	0	0	0	0	0	0	0	0	0	0	0
38901	1	0	1	1	1	1	-	-	-	0	-	1	0	1	-	1	-	0	0	0	0	0	0	0	0	0	0	0	0	0	0	0	0	0	0	0	0	0	0	0	0	0	0	0	0	0	0	0	0
38162	-	0	0	0	0	1	0	1	1	-	1	0	0	1	1	1	1	0	0	0	0	0	0	0	0	0	0	0	0	0	0	0	0	0	0	0	0	0	-	0	0	0	0	0	-	0	0	0	0
38990	1	0	1	1	-	1	1	0	-	0	-	1	0	1	0	1	0	0	0	0	0	0	0	0	0	0	0	0	0	0	0	0	0	0	0	0	0	0	0	0	0	0	0	0	0	0	0	0	0
34663	1	0	0	0	0	1	1	1	1	-	-	1	0	1	-	1	-	0	0	0	0	0	0	0	0	0	0	0	0	0	0	0	0	0	0	0	0	0	0	0	0	0	0	0	0	0	0	0	0
34824	1	0	-	-	0	1	0	1	1	-	1	-	0	1	1	1	-	0	0	0	0	0	0	0	0	0	0	0	0	0	0	0	0	0	0	0	0	0	0	0	0	0	0	0	0	0	0	0	0
37288	-	0	0	0	0	1	-	1	1	-	1	0	0	1	1	1	1	0	-	0	0	0	0	0	0	0	0	0	0	0	0	0	0	0	0	0	0	0	0	0	0	0	0	0	0	0	0	0	0
35484	1	0	1	1	1	1	0	-	-	-	-	1	0	1	-	1	0	0	0	0	0	0	0	0	0	0	0	0	0	0	0	0	0	0	0	0	0	0	0	0	0	0	0	0	0	0	0	0	0
34559	1	0	0	0	0	1	1	1	1	0	-	1	0	1	-	1	0	0	0	0	0	0	0	0	0	0	0	0	0	0	0	0	0	0	0	-	0	0	0	0	0	0	0	0	0	0	0	0	0
36091	0	-	1	1	1	0	0	1	1	-	1	1	0	0	1	0	-	0	0	0	0	0	0	0	0	0	0	0	0	0	0	0	0	0	0	0	0	0	0	0	0	0	0	0	0	0	0	0	0
34485	1	0	1	1	1	1	-	-	-	0	0	1	0	1	-	1	-	0	0	0	0	0	0	0	0	0	0	0	0	0	0	0	0	0	0	0	0	0	0	0	0	0	0	0	0	0	0	0	0
36850	-	0	1	1	1	0	-	1	-	1	1	1	0	0	1	0	-	0	0	0	0	0	0	0	0	0	0	0	0	0	0	0	0	0	0	0	0	0	0	0	0	0	0	0	0	0	0	0	0
34365	0	0	1	1	1	0	-	1	1	0	1	1	0	0	1	0	0	0	0	0	0	0	0	0	0	0	0	0	0	0	0	0	0	0	0	0	0	0	0	0	0	0	0	0	0	0	0	0	0
35898	1	0	1	1	1	1	-	-	-	0	-	1	0	1	0	1	0	0	0	0	0	0	0	0	0	0	0	0	0	0	0	0	0	0	0	0	0	0	0	0	0	0	0	0	0	0	0	0	0
36802	1	0	0	0	0	1	0	1	1	0	1	0	-	1	1	1	0	0	0	0	0	0	0	0	0	0	0	0	0	0	0	0	0	0	0	0	0	0	0	0	0	0	0	0	0	-	0	0	0
35118	1	0	0	0	0	1	0	1	1	-	1	0	0	1	1	1	-	0	0	0	0	0	0	0	0	0	0	0	0	0	0	0	0	0	0	-	0	0	0	0	0	0	0	0	0	0	0	0	0
35974	1	0	0	0	0	1	0	1	1	-	1	0	0	1	1	1	-	0	0	0	0	0	0	0	0	0	0	0	0	0	0	0	0	0	0	-	0	0	0	0	0	0	0	0	0	0	0	0	0
34925	1	0	1	1	1	1	0	1	-	0	-	0	0	1	-	1	-	0	0	0	0	0	0	0	0	0	0	0	0	0	0	0	0	0	0	0	0	0	0	0	0	0	0	0	0	0	0	0	0
35897	1	0	0	0	0	1	1	1	1	-	1	0	0	1	-	1	-	0	0	0	0	0	0	0	0	0	0	0	0	0	0	0	0	0	0	0	0	0	0	0	0	0	0	0	0	0	0	0	0
35603	1	0	1	1	-	1	1	-	-	0	0	1	0	1	0	1	0	0	0	0	0	0	0	0	0	0	0	0	0	0	0	0	0	0	0	0	0	0	0	0	0	0	0	0	0	0	0	0	0
35529	0	0	1	1	1	0	0	1	1	1	1	0	0	0	1	0	-	0	0	0	0	0	0	0	0	0	0	0	0	0	0	0	0	0	0	0	0	0	0	0	0	0	0	0	0	0	0	0	0
37974	0	0	1	1	1	0	0	1	-	1	1	1	0	0	1	0	-	0	0	0	0	0	0	0	0	0	0	0	0	0	0	0	0	0	0	0	0	0	0	0	0	0	0	0	-	0	0	0	0
35705	1	0	1	1	1	1	1	0	0	0	0	-	0	1	0	1	-	0	0	0	0	0	0	0	0	0	0	0	0	0	0	0	0	0	0	0	0	0	0	0	0	0	0	0	0	0	0	0	0
34706	1	0	1	1	1	1	1	0	0	0	0	-	0	1	-	1	0	0	0	0	0	0	0	0	0	0	0	0	0	0	0	0	0	0	0	0	0	0	0	0	0	0	0	0	0	0	0	0	0
37027	1	0	0	0	0	1	1	1	1	0	-	1	0	1	-	1	0	0	0	0	0	0	0	0	0	0	0	0	0	0	0	0	0	0	0	0	0	0	0	0	0	0	0	0	0	0	0	0	0
35828	0	0	1	1	1	0	0	1	-	1	1	1	0	0	0	0	1	0	0	0	0	0	0	0	0	0	0	0	0	0	0	0	0	0	0	0	0	0	0	0	0	0	0	0	-	0	0	0	0
38299	1	0	0	0	0	1	0	1	0	1	0	0	0	1	1	1	1	0	0	0	0	0	0	0	0	0	0	0	0	0	0	0	0	0	0	-	0	0	0	0	0	0	0	0	0	0	0	0	0
36315	0	0	1	1	1	0	0	1	-	1	1	1	0	0	0	0	1	0	-	0	0	0	0	0	0	0	0	0	0	0	0	0	0	0	0	0	0	0	0	0	0	0	0	0	0	0	0	0	0
37531	0	0	1	1	1	0	0	1	-	1	1	1	0	0	1	0	-	0	0	0	0	0	0	0	0	0	0	0	0	0	0	0	0	0	0	0	0	0	0	0	0	0	0	0	0	0	0	0	0
36279	0	0	1	1	1	0	0	1	-	-	1	1	0	0	1	0	1	0	0	0	0	0	0	0	0	0	0	0	0	0	0	0	0	0	0	0	0	0	0	0	0	0	0	0	0	0	0	0	0
36390	1	0	1	1	1	1	-	0	0	0	0	1	0	1	0	1	0	0	0	0	0	0	0	0	0	0	0	0	0	0	0	0	0	0	0	0	0	0	0	0	0	0	0	0	0	0	0	0	0
39218	1	0	1	1	1	1	1	0	0	0	0	-	0	1	0	1	0	0	0	0	0	0	0	0	0	0	0	0	0	0	0	0	0	0	0	0	0	0	0	0	0	0	0	0	0	0	0	0	0
35661	1	0	1	1	1	1	-	0	0	0	0	1	0	1	0	1	0	0	0	0	0	0	0	0	0	0	0	0	0	0	0	0	0	0	0	0	0	0	0	0	0	0	0	0	0	0	0	0	0
34524	1	0	1	1	1	1	-	0	0	0	0	1	0	1	0	1	0	0	0	0	0	0	0	0	0	0	0	0	0	0	0	0	0	0	0	0	0	0	0	0	0	0	0	0	0	0	0	0	0
37068	1	0	1	1	1	1	-	0	0	0	0	1	0	1	0	1	0	0	0	0	0	0	0	0	0	0	0	0	0	0	0	0	0	0	0	0	0	0	0	0	0	0	0	0	0	0	0	0	0
37148	1	0	1	1	-	1	1	0	0	0	0	1	0	1	0	1	0	0	0	0	0	0	0	0	0	0	0	0	0	0	0	0	0	0	0	0	0	0	0	0	0	0	0	0	0	0	0	0	0
37929	1	0	1	1	1	1	-	0	0	0	0	1	0	1	0	1	0	0	0	0	0	0	0	0	0	0	0	0	0	0	0	0	0	0	0	0	0	0	0	0	0	0	0	0	0	0	0	0	0
34895	0	0	1	1	1	0	0	1	-	1	1	1	0	0	0	0	1	0	0	0	0	0	0	0	0	0	0	0	0	0	0	0	0	0	0	0	0	0	0	0	0	0	0	0	0	0	0	0	0
36316	1	0	0	-	-	1	0	1	1	-	1	0	0	1	1	1	1	0	-	0	0	0	0	0	0	0	0	0	0	0	0	-	0	0	0	0	0	0	0	-	0	-	0	0	-	-	0	0	0
37259	-	0	1	1	1	-	1	0	0	0	0	1	-	1	0	1	0	0	0	0	1	-	0	0	0	0	0	0	0	0	0	0	0	0	0	0	0	0	0	0	0	0	0	0	0	0	0	0	-
37429	0	0	1	1	1	0	-	1	1	1	1	-	0	-	1	-	1	0	-	0	0	0	0	0	0	0	0	0	0	0	0	0	0	0	0	0	0	-	0	0	0	-	0	-	-	0	0	0	0
37160	1	0	1	1	1	1	1	-	-	-	-	1	0	1	-	1	-	0	0	0	-	-	0	0	0	0	0	0	0	0	0	0	0	0	0	0	0	0	-	0	0	0	0	0	0	0	0	-	0
35527	1	0	1	1	1	1	1	-	0	-	-	1	-	1	-	1	-	0	0	0	-	0	0	0	0	0	0	0	0	0	0	0	0	0	0	0	0	0	0	0	0	0	0	0	0	0	0	-	0
38934	1	-	0	0	0	1	0	1	1	-	1	0	0	1	1	1	1	0	0	0	-	0	0	0	0	0	0	0	0	0	0	0	0	0	0	-	0	0	0	0	0	0	0	0	-	-	0	0	0
34568	0	0	0	0	0	0	0	1	1	1	1	-	0	0	1	0	1	0	0	0	1	0	0	0	0	0	0	0	0	1	0	0	0	0	0	-	0	-	0	0	0	0	0	0	0	0	0	0	0
35970	-	0	1	1	1	1	1	0	0	0	0	1	0	1	0	1	0	0	-	0	0	1	0	-	0	0	0	0	0	0	0	0	0	0	0	0	0	0	-	0	0	0	0	0	0	0	0	0	0
37043	-	0	0	0	0	1	-	1	1	-	1	0	0	1	1	1	1	0	0	0	0	0	0	0	-	0	0	0	0	0	0	0	0	0	-	0	0	0	-	0	-	0	0	0	0	-	0	0	0
35159	1	0	1	1	1	1	1	-	-	-	-	1	0	1	-	1	-	0	0	0	-	0	-	0	0	0	0	0	0	0	0	0	0	0	0	0	0	0	0	0	0	0	0	0	0	0	0	-	0
34628	0	-	1	1	1	0	-	1	1	1	1	0	0	0	1	0	1	0	0	0	0	0	0	0	0	0	0	0	0	-	-	0	0	0	0	0	0	0	0	0	0	0	0	-	-	0	0	0	0
38098	0	0	1	1	1	0	-	1	1	-	1	1	-	0	1	0	1	0	-	0	0	0	-	-	-	0	0	0	0	-	0	0	0	0	0	0	0	0	0	0	0	0	-	-	0	0	0	0	0
38862	-	0	1	1	1	-	1	1	-	-	1	1	0	1	1	-	-	0	-	0	0	0	0	0	0	0	-	0	0	0	0	0	0	0	0	0	0	0	0	0	0	0	0	0	-	0	0	0	0
35249	1	0	1	1	1	1	1	-	-	-	-	1	0	1	-	1	-	0	0	0	-	0	0	0	0	0	-	0	0	0	0	0	0	0	0	0	0	0	0	0	0	0	0	0	0	0	0	-	0
35636	1	0	1	1	1	1	1	-	-	-	-	1	0	1	-	1	-	0	0	0	-	0	0	0	0	0	0	0	0	0	0	0	0	0	0	0	0	0	0	0	0	0	0	0	0	0	0	-	0
35262	1	0	1	1	1	1	1	-	-	0	0	1	0	1	-	1	-	-	0	0	0	0	0	0	0	0	0	0	0	0	0	0	0	0	0	0	0	0	0	0	0	0	0	0	0	-	0	-	0
38576	1	0	1	1	1	1	1	-	-	-	-	1	-	1	-	1	-	0	0	0	0	0	0	0	0	0	0	0	0	0	0	0	0	0	0	0	0	0	0	0	0	0	0	0	0	0	0	-	0
35228	0	0	1	1	1	-	-	1	1	1	1	0	0	-	1	-	1	0	0	-	0	0	0	0	0	0	0	-	0	0	0	0	0	0	0	0	0	0	0	0	0	0	0	0	0	0	0	0	-
35260	1	0	1	1	-	1	1	1	-	-	-	1	0	1	-	1	-	-	0	0	-	0	0	0	0	0	0	0	0	0	0	0	0	0	0	0	0	0	0	0	0	0	0	0	0	0	0	0	0
35062	0	-	1	1	1	0	1	1	-	1	1	-	0	0	1	0	1	0	0	0	0	0	0	0	0	0	0	0	0	-	0	0	0	0	0	0	0	-	0	0	0	0	0	0	0	0	0	0	-
38012	1	0	1	1	1	1	1	-	-	-	-	1	0	1	-	1	-	0	0	0	0	0	0	0	0	0	0	0	0	0	0	0	0	0	0	0	0	0	0	0	0	0	0	0	0	0	0	-	0
35216	1	0	1	1	1	1	1	-	-	-	-	1	0	1	-	1	-	0	0	0	0	0	0	0	0	0	0	0	0	0	0	0	0	0	0	0	0	0	0	0	0	0	0	0	0	0	0	0	0
35308	1	0	0	0	0	1	0	1	1	0	1	0	0	1	1	1	0	0	0	0	0	0	0	0	0	0	-	0	0	0	0	0	0	0	0	-	0	0	0	0	0	0	0	0	0	0	0	1	0
37928	1	0	1	1	1	1	1	-	-	-	-	1	0	1	-	1	-	0	0	0	0	0	0	0	0	0	0	0	0	0	0	0	0	0	0	0	0	0	0	0	0	0	0	0	0	0	0	0	0
34407	1	0	1	1	1	1	-	1	-	-	-	1	0	1	0	1	-	0	0	0	-	0	0	0	0	0	0	0	0	0	0	0	0	0	0	0	0	0	0	0	0	0	0	0	0	0	0	0	0
35612	1	0	1	1	1	1	1	-	-	-	-	1	0	1	-	1	-	0	0	0	0	0	0	0	0	0	0	0	0	0	0	0	0	0	0	0	0	0	0	0	0	0	0	0	0	0	0	0	0
35401	1	0	1	1	1	1	1	-	-	-	-	1	0	1	-	1	-	0	0	0	0	0	0	0	0	0	0	0	0	0	0	0	0	0	0	0	0	0	0	0	0	0	0	0	0	0	0	-	0
38284	1	0	1	1	1	-	1	-	-	-	1	1	0	1	-	1	-	0	-	0	0	0	0	0	0	0	0	0	0	0	0	0	0	0	0	0	0	0	0	0	0	0	0	0	0	0	0	0	0
38017	1	0	1	1	1	1	1	-	-	-	-	1	0	1	-	1	-	0	0	0	0	0	0	0	0	0	0	0	0	0	0	0	0	0	0	0	0	0	0	0	0	0	0	0	0	-	0	0	0
36043	1	0	1	1	1	1	1	-	-	-	-	1	0	1	-	1	-	0	0	0	0	0	0	0	0	0	0	0	0	0	0	0	0	0	0	0	0	0	0	0	0	0	0	0	0	0	0	0	0
37866	1	0	1	1	1	1	1	-	-	-	-	1	0	1	-	1	-	0	0	0	0	0	0	0	0	0	0	0	0	0	0	0	0	0	0	0	0	0	0	0	0	0	0	0	0	-	0	0	0
36271	1	0	1	1	1	1	-	-	-	-	1	1	0	1	-	1	-	0	0	0	0	0	0	0	0	0	0	0	0	0	0	0	0	0	0	0	0	0	0	0	0	0	0	0	0	0	0	-	0
35704	1	0	1	1	1	1	1	-	-	-	-	1	0	1	-	1	-	0	0	0	0	0	0	0	0	0	0	0	0	0	0	0	0	0	0	0	0	0	0	0	0	0	0	0	0	0	0	0	0
35599	1	0	1	1	1	1	1	-	-	-	-	1	0	1	-	1	-	0	0	0	0	0	0	0	0	0	0	0	0	0	0	0	0	0	0	0	0	0	0	0	0	0	0	0	0	0	0	0	0
37220	-	0	0	0	0	-	0	-	1	1	1	-	1	-	1	-	1	0	0	0	0	0	0	0	0	0	0	0	0	0	0	0	0	0	0	0	0	0	0	0	0	0	0	0	0	0	0	0	0
37577	1	0	1	1	1	1	1	-	-	-	-	1	0	1	-	1	-	0	0	0	0	0	0	0	0	0	0	0	0	0	0	0	0	0	0	0	0	0	0	0	0	0	0	0	0	0	0	0	0
38643	1	0	1	1	1	1	1	-	-	-	-	1	0	1	-	1	-	0	0	0	0	0	0	0	0	0	0	0	0	0	0	0	0	0	0	0	0	0	0	0	0	0	0	0	0	0	0	0	0
37553	1	0	1	1	1	1	-	1	-	-	-	1	0	1	-	1	-	0	0	0	0	0	0	0	0	0	0	0	0	0	0	0	0	0	0	0	0	0	0	0	0	0	0	0	0	0	0	0	0
37029	1	0	1	1	1	1	1	-	-	-	-	1	0	1	-	1	-	0	0	0	0	0	0	0	0	0	0	0	0	0	0	0	0	0	0	0	0	0	0	0	0	0	0	0	0	0	0	0	0
35862	1	0	1	1	1	1	1	-	-	-	-	1	0	1	-	1	-	0	0	0	0	0	0	0	0	0	0	0	0	0	0	0	0	0	0	0	0	0	0	0	0	0	0	0	0	0	0	0	0
35373	1	0	1	1	1	1	1	-	-	-	-	1	0	1	-	1	-	0	0	0	0	0	0	0	0	0	0	0	0	0	0	0	0	0	0	0	0	0	0	0	0	0	0	0	0	0	0	0	0
35403	0	0	1	-	1	0	1	1	1	1	1	-	0	0	1	0	1	0	0	0	0	0	0	0	0	0	0	0	0	0	0	0	0	0	0	0	0	0	0	0	-	0	0	0	0	0	0	0	0
37107	1	0	1	1	1	1	1	-	-	-	-	1	0	1	-	1	-	0	0	0	0	0	0	0	0	0	0	0	0	0	0	0	0	0	0	0	0	0	0	0	0	0	0	0	0	0	0	0	0
36596	1	0	1	1	1	1	1	1	-	-	-	0	0	1	-	1	-	0	-	0	0	0	0	0	0	0	0	0	0	0	0	0	0	0	0	0	0	0	0	0	0	0	0	0	0	0	0	0	0
37065	1	0	1	1	1	1	1	-	-	-	-	1	0	1	-	1	-	0	0	0	0	0	0	0	0	0	0	0	0	0	0	0	0	0	0	0	0	0	0	0	0	0	0	0	0	0	0	0	0
37511	0	0	1	1	1	0	0	1	-	1	1	1	0	0	1	0	1	0	-	0	0	0	0	0	0	0	0	0	0	0	0	0	0	0	0	0	0	0	0	0	0	0	0	0	0	0	0	0	0
38333	1	0	0	0	0	1	0	1	1	-	1	0	0	1	1	1	1	0	0	0	0	0	0	0	0	0	0	0	0	0	0	0	0	0	0	-	0	0	0	0	0	0	0	0	0	0	0	0	0
38695	1	0	1	1	1	1	1	-	-	0	0	1	0	1	-	1	-	0	0	0	0	0	0	0	0	0	0	0	0	0	0	0	0	0	0	0	0	0	0	0	0	0	0	0	0	0	0	0	0
35489	1	0	1	1	1	1	1	-	0	0	-	1	0	1	-	1	-	0	0	0	0	0	0	0	0	0	0	0	0	0	0	0	0	0	0	0	0	0	0	0	0	0	0	0	0	0	0	0	0
38360	1	0	1	1	1	1	1	-	-	0	-	1	0	1	-	1	-	0	0	0	0	0	0	0	0	0	0	0	0	0	0	0	0	0	0	0	0	0	0	0	0	0	0	0	0	0	0	0	0
35108	1	0	1	1	1	1	1	1	-	-	-	0	0	1	-	1	-	0	0	0	0	0	0	0	0	0	0	0	0	0	0	0	0	0	0	0	0	0	0	0	0	0	0	0	0	0	0	0	0
37445	1	0	1	1	1	1	-	1	-	-	-	1	0	1	0	1	-	0	0	0	0	0	0	0	0	0	0	0	0	0	0	0	0	0	0	0	0	0	0	0	0	0	0	0	0	0	0	0	0
34838	1	0	1	1	1	1	1	-	-	0	-	1	0	1	-	1	0	0	0	0	0	0	0	0	0	0	0	0	0	0	0	0	0	0	0	0	0	0	0	0	0	0	0	0	0	0	0	0	0
36595	1	0	1	1	1	1	1	-	-	0	-	1	0	1	-	1	-	0	0	0	0	0	0	0	0	0	0	0	0	0	0	0	0	0	0	0	0	0	0	0	0	0	0	0	0	0	0	0	0
37826	1	0	1	1	1	1	1	-	-	0	-	1	0	1	-	1	0	0	0	0	0	0	0	0	0	0	0	0	0	0	0	0	0	0	0	0	0	0	0	0	0	0	0	0	0	-	0	0	0
34741	-	0	1	1	1	-	1	1	-	1	1	1	0	-	0	-	1	0	0	0	0	0	0	0	0	0	0	0	0	0	0	0	0	0	0	0	0	0	0	0	0	0	0	0	0	0	0	0	0
35271	1	0	1	1	1	1	1	-	-	0	-	1	0	1	-	1	0	0	0	0	0	0	0	0	0	0	0	0	0	0	0	0	0	0	0	0	0	0	0	0	0	0	0	0	0	0	0	0	0
35057	1	0	-	-	-	1	1	1	0	-	0	1	0	1	1	1	1	0	0	0	0	0	0	0	0	0	0	0	0	0	0	0	0	0	0	0	0	0	0	0	0	0	0	0	0	0	0	0	0
34330	-	0	1	1	1	0	1	1	0	-	0	1	0	1	1	0	1	0	0	0	0	-	0	0	0	0	0	0	0	0	0	0	0	0	0	0	0	0	0	0	0	0	0	0	0	0	0	0	0
34731	1	0	1	1	1	1	1	-	0	-	0	1	0	1	-	1	0	0	0	0	0	0	0	0	0	0	0	0	0	0	0	0	0	0	0	0	0	0	0	0	0	0	0	0	0	0	0	0	0
34526	1	0	1	1	1	1	0	-	-	0	-	1	0	1	1	1	-	0	0	0	0	0	0	0	0	0	0	0	0	0	0	0	0	0	0	0	0	0	0	0	0	0	0	0	0	0	0	0	0
34360	1	0	0	0	0	1	1	1	1	-	1	-	0	1	1	1	-	-	0	0	0	0	0	0	0	0	0	0	0	0	0	0	0	0	0	0	0	0	0	0	0	0	0	0	0	0	0	0	0
34920	1	0	1	1	1	1	1	-	-	0	0	1	0	1	-	1	-	0	0	0	0	0	0	0	0	0	0	0	0	0	0	0	0	0	0	0	0	0	0	0	0	0	0	0	0	0	0	0	0
39040	1	0	1	1	1	1	0	1	-	0	1	1	0	1	0	-	-	0	-	0	0	0	0	0	0	0	0	0	0	0	0	0	0	0	0	0	0	0	0	0	0	0	0	0	0	0	0	0	0
36038	1	0	1	1	1	-	0	1	-	1	1	1	0	-	0	-	1	0	0	0	0	0	0	0	0	0	0	0	0	0	0	0	0	0	0	0	0	0	0	0	0	0	0	0	0	0	0	0	0
35135	0	0	1	1	1	0	0	1	-	1	1	1	0	0	1	0	1	0	0	0	0	0	0	0	0	0	0	0	0	0	0	0	0	0	0	0	0	0	0	0	0	0	0	0	0	0	0	0	0
36873	1	0	0	0	0	1	1	1	1	0	1	1	0	1	-	1	0	0	0	0	0	0	0	0	0	0	0	0	0	0	0	0	0	0	0	0	0	0	0	0	-	0	0	0	0	0	0	0	0
35247	1	0	1	1	1	1	0	1	-	0	-	1	0	1	0	1	-	0	0	0	0	0	0	0	0	0	0	0	0	0	0	0	0	0	0	0	0	0	0	0	0	0	0	0	0	0	0	0	0
36930	1	0	1	1	1	1	0	1	-	0	-	1	0	1	-	1	0	0	0	0	0	0	0	0	0	0	0	0	0	0	0	0	0	0	0	0	0	0	0	0	0	0	0	0	0	0	0	0	0
38599	1	0	1	1	1	1	1	-	0	0	-	1	0	1	-	1	0	0	0	0	0	0	0	0	0	0	0	0	0	0	0	0	0	0	0	0	0	0	0	0	0	0	0	0	0	0	0	0	0
36034	1	0	1	1	1	1	1	-	-	0	-	1	0	1	0	1	0	0	0	0	0	0	0	0	0	0	0	0	0	0	0	0	0	0	0	0	0	0	0	0	0	0	0	0	0	0	0	0	0
35776	1	0	1	1	1	1	0	1	0	0	-	1	0	1	-	1	-	0	0	0	0	0	0	0	0	0	0	0	0	0	0	0	0	0	0	0	0	0	0	0	0	0	0	0	0	0	0	0	0
36191	1	0	1	1	1	1	1	-	0	0	-	1	0	1	-	1	0	0	0	0	0	0	0	0	0	0	0	0	0	0	0	0	0	0	0	0	0	0	0	0	0	0	0	0	0	0	0	0	0
37414	1	0	1	1	1	1	1	-	-	0	-	1	0	1	0	1	0	0	0	0	0	0	0	0	0	0	0	0	0	0	0	0	0	0	0	0	0	0	0	0	0	0	0	0	0	0	0	0	0
34469	0	0	1	1	1	0	0	1	1	1	1	0	0	0	1	0	1	-	0	0	0	0	0	0	0	0	0	0	0	0	0	0	0	0	0	0	0	0	0	0	0	0	0	0	0	0	0	0	0
35412	0	0	1	1	1	0	0	1	-	1	1	1	0	0	1	0	1	0	-	0	0	0	0	0	0	0	0	0	0	0	0	0	0	0	0	0	0	0	0	0	0	0	0	0	0	0	0	0	0
36684	1	0	1	1	1	1	1	-	0	0	0	1	0	1	0	1	0	0	0	0	0	-	0	0	0	0	0	0	0	0	0	0	0	0	0	0	0	0	0	0	0	0	0	0	0	0	0	0	0
38864	1	0	1	1	1	1	1	-	0	0	0	1	0	1	-	1	0	0	0	0	0	0	0	0	0	0	0	0	0	0	0	0	0	0	0	0	0	0	0	0	0	0	0	0	0	0	0	0	0
35836	0	0	1	1	1	0	0	1	-	1	1	1	0	0	1	0	1	0	0	0	0	0	0	0	0	0	0	0	0	0	0	0	0	0	0	0	0	0	0	0	0	0	0	0	0	-	0	0	0
34275	1	0	0	0	0	1	1	1	1	-	-	0	0	1	1	1	1	0	0	0	0	0	0	0	0	0	0	0	0	0	0	0	0	0	0	0	0	0	0	0	0	0	0	0	0	0	0	0	0
36538	1	0	1	1	1	1	1	0	0	0	0	1	0	1	0	1	0	0	0	0	0	0	0	0	0	0	0	0	0	0	0	0	0	0	0	0	0	0	0	0	0	0	0	0	0	0	0	0	0
37811	1	0	1	1	1	1	1	-	0	0	0	1	0	1	0	1	0	0	0	0	0	0	0	0	0	0	0	0	0	0	0	0	0	0	0	0	0	0	0	0	0	0	0	0	0	0	0	0	0
36340	1	0	1	1	1	1	1	-	0	0	0	1	0	1	0	1	0	0	0	0	0	0	0	0	0	0	0	0	0	0	0	0	0	0	0	0	0	0	0	0	0	0	0	0	0	0	0	0	0
37321	1	0	1	1	1	1	1	-	0	0	0	1	0	1	0	1	0	0	0	0	0	0	0	0	0	0	0	0	0	0	0	0	0	0	0	0	0	0	0	0	0	0	0	0	0	0	0	0	0
34285	1	0	1	1	1	1	1	0	0	0	0	1	0	1	0	1	0	0	0	0	0	0	0	0	0	0	0	0	0	0	0	0	0	0	0	0	0	0	0	0	0	0	0	0	0	0	0	0	0
35340	1	0	1	1	1	1	1	-	0	0	0	1	0	1	0	1	0	0	0	0	0	0	0	0	0	0	0	0	0	0	0	0	0	0	0	0	0	0	0	0	0	0	0	0	0	0	0	0	0
34644	0	0	1	1	1	0	0	1	-	1	1	1	0	0	1	0	1	0	0	0	0	0	0	0	0	0	0	0	0	0	0	0	0	0	0	0	0	0	0	0	0	0	0	0	0	0	0	0	0
38201	1	0	1	1	1	1	1	0	0	0	0	1	0	1	0	1	0	0	0	0	0	0	0	0	0	0	0	0	0	0	0	0	0	0	0	0	0	0	0	0	0	0	0	0	0	0	0	0	0
36098	1	0	1	1	1	1	1	0	0	0	0	1	0	1	0	1	0	0	0	0	0	0	0	0	0	0	0	0	0	0	0	0	0	0	0	0	0	0	0	0	0	0	0	0	0	0	0	0	0
37986	1	0	1	1	1	1	1	0	0	0	0	1	0	1	0	1	0	0	0	0	0	0	0	0	0	0	0	0	0	0	0	0	0	0	0	0	0	0	0	0	0	0	0	0	0	0	0	0	0
38460	1	0	1	1	1	1	1	0	0	0	0	1	0	1	0	1	0	0	0	0	0	0	0	0	0	0	0	0	0	0	0	0	0	0	0	0	0	0	0	0	0	0	0	0	0	0	0	0	0
35215	1	0	1	1	1	1	1	0	0	0	0	1	0	1	0	1	0	0	0	0	0	0	0	0	0	0	0	0	0	0	0	0	0	0	0	0	0	0	0	0	0	0	0	0	0	0	0	0	0
34976	1	0	1	1	1	1	1	0	0	0	0	1	0	1	0	1	0	0	0	0	0	0	0	0	0	0	0	0	0	0	0	0	0	0	0	0	0	0	0	0	0	0	0	0	0	0	0	0	0
37530	-	0	-	-	-	1	1	1	1	1	1	-	0	1	1	1	1	0	0	0	0	0	0	0	0	0	-	0	0	0	0	0	0	0	0	-	0	0	0	0	0	0	0	-	-	0	-	-	0
38355	0	-	1	1	1	-	1	-	1	0	1	1	0	1	1	-	1	0	-	0	0	0	0	0	0	0	0	0	0	0	0	0	0	0	-	0	0	-	0	0	-	-	-	0	0	0	0	0	0
38948	1	0	1	1	1	1	1	0	0	-	0	1	0	1	-	1	1	0	-	0	0	-	-	0	0	0	0	0	0	0	0	0	0	0	-	0	0	-	-	0	0	-	-	0	0	0	0	0	0
37190	1	0	1	1	-	1	1	1	0	0	0	0	0	1	1	1	0	0	0	0	0	1	0	-	0	0	0	0	0	0	0	0	0	0	0	0	0	0	-	0	0	-	0	0	0	-	0	0	0
36350	1	0	0	0	0	1	1	1	1	-	1	0	0	1	1	1	1	0	-	0	0	0	0	-	0	0	0	0	0	0	0	0	0	0	0	0	0	-	0	0	0	-	0	0	0	0	0	0	0
39086	1	-	0	0	0	1	-	1	1	-	1	1	0	1	1	1	1	0	-	0	0	0	0	-	0	0	0	0	0	0	0	0	0	0	0	0	0	0	0	0	0	-	0	-	-	-	0	0	0
34513	1	0	1	1	1	1	1	1	-	-	-	1	0	1	-	1	-	0	0	0	-	0	0	0	0	0	0	0	0	0	-	0	0	0	0	0	0	0	0	0	0	0	0	0	0	0	0	0	0
35514	1	0	1	1	1	1	1	1	-	-	-	1	-	1	-	1	-	0	0	0	-	0	0	0	0	0	0	0	0	0	-	0	0	0	0	0	0	0	0	0	0	0	0	0	0	0	0	-	0
36354	0	0	1	1	1	0	0	1	-	1	1	1	0	0	1	0	1	0	-	-	0	0	0	0	0	0	0	0	0	0	0	0	0	0	0	0	-	-	-	0	0	0	0	0	0	0	0	0	0
35133	0	0	1	1	1	0	0	1	1	1	1	1	0	0	1	0	1	0	0	0	0	0	0	0	0	0	0	0	0	0	0	0	0	0	0	0	0	0	0	0	0	0	0	0	0	0	0	0	0
37551	-	0	1	1	1	1	1	1	-	-	-	1	0	1	1	1	-	0	-	0	0	0	0	0	0	0	0	0	0	0	0	0	0	0	0	0	0	0	-	0	0	0	0	0	0	-	0	0	0
37420	1	0	1	1	1	1	1	1	-	-	-	1	-	1	-	1	-	0	0	0	-	0	0	0	0	0	0	0	0	0	0	0	0	0	0	0	0	0	0	0	0	0	0	0	0	0	0	-	0
37129	-	0	0	0	0	1	1	1	1	-	1	0	0	1	1	1	1	0	1	0	0	0	0	-	0	0	0	0	0	0	0	-	0	0	0	0	0	0	-	-	0	0	0	0	0	0	0	0	0
37719	-	0	0	0	0	1	-	1	1	-	1	1	0	1	1	1	1	0	0	0	0	0	0	-	0	0	0	0	0	0	0	0	0	0	0	0	0	0	0	0	-	-	1	0	0	-	0	0	0
34343	1	0	0	0	0	1	1	1	1	1	-	0	-	1	1	1	1	0	0	0	-	0	0	0	0	0	0	0	0	0	0	0	0	0	0	-	0	0	0	0	0	0	0	0	0	-	0	0	0
37217	1	0	1	1	1	1	1	1	-	-	-	1	0	1	-	1	-	-	0	0	-	0	0	0	0	0	0	0	0	0	0	0	0	0	0	0	0	0	0	0	0	0	0	-	0	0	-	0	0
38519	1	0	1	1	1	1	1	1	-	-	-	1	-	1	-	1	-	0	0	0	-	-	0	0	0	0	0	0	0	0	0	0	0	0	0	0	0	0	0	-	0	0	0	0	-	0	0	0	0
34711	0	0	1	1	-	0	1	1	1	1	1	1	0	0	1	0	1	0	0	0	-	0	0	0	0	0	0	0	0	0	0	0	-	0	0	0	0	0	0	-	0	0	0	0	0	-	0	-	0
38275	-	0	1	1	1	1	1	1	1	-	1	0	0	1	0	0	-	0	-	0	0	0	0	0	0	0	0	1	0	0	0	0	0	0	-	0	0	0	-	0	0	0	0	-	0	0	0	0	0
38134	1	0	0	0	0	1	1	1	1	1	-	0	0	1	1	1	1	0	0	0	0	0	0	0	0	0	-	0	0	0	0	0	0	0	-	0	0	-	0	0	0	-	0	0	0	0	0	0	0
34289	1	0	-	1	-	1	-	1	1	1	1	-	0	1	1	-	1	-	0	0	-	0	0	0	0	0	0	0	0	0	0	0	0	0	0	0	0	0	0	0	0	0	0	0	0	0	-	-	0
38631	1	0	1	1	1	1	1	1	-	0	-	1	0	1	-	1	-	0	-	0	0	0	-	0	0	0	0	0	0	0	0	0	0	0	-	0	0	0	0	0	0	0	0	0	0	0	0	0	0
35341	0	0	1	1	1	0	1	1	1	1	1	0	0	0	1	0	1	0	0	0	0	0	0	0	0	0	0	0	0	0	0	0	0	0	-	0	0	-	0	0	0	-	-	-	0	-	0	0	0
34410	1	0	1	1	1	1	1	1	-	-	-	1	0	1	0	1	-	-	0	0	0	0	0	0	0	0	0	0	0	0	0	0	0	0	0	0	0	0	0	0	0	0	0	0	0	0	0	-	0
35572	1	0	0	0	0	1	1	1	1	-	1	0	0	1	1	1	1	0	-	0	0	0	0	-	0	0	0	0	0	0	0	0	0	0	0	-	0	0	0	0	-	0	0	0	0	0	0	0	0
38547	1	0	0	0	0	1	1	1	1	-	1	0	0	1	1	1	1	0	0	0	0	0	0	0	0	0	0	0	0	0	0	0	0	0	0	0	0	-	0	0	0	-	0	0	0	0	0	0	0
36640	1	0	1	1	1	-	1	1	-	0	-	1	0	1	1	1	0	0	0	0	-	0	0	0	0	0	0	0	0	0	0	0	0	0	0	0	0	0	0	0	0	0	0	0	0	0	0	0	0
35858	1	0	1	1	1	1	0	1	-	-	1	-	0	1	-	1	1	0	0	0	0	0	0	-	0	0	0	0	0	0	0	0	0	0	0	0	-	0	0	0	0	-	0	0	0	0	0	0	0
34303	1	0	1	1	1	1	0	1	-	-	-	1	0	1	1	1	-	0	0	0	0	0	0	0	-	0	-	0	0	0	0	0	0	0	0	0	0	0	0	-	-	0	0	0	0	0	0	0	0
36965	1	0	1	1	1	1	1	1	-	-	-	1	0	1	-	1	-	0	0	0	0	0	0	0	0	0	-	0	0	0	0	0	0	0	0	0	0	0	-	0	0	0	0	0	0	0	0	0	0
34746	1	0	1	1	1	1	-	1	-	-	1	1	0	1	-	1	-	0	0	0	0	0	0	0	0	0	0	0	0	0	0	0	0	0	0	0	0	0	0	0	0	0	0	0	0	0	0	0	0
36135	1	0	1	1	1	1	1	1	0	0	-	1	0	1	-	1	0	0	0	0	0	-	-	0	0	0	0	0	-	0	0	0	0	0	0	0	0	0	0	0	0	0	0	0	0	0	0	-	0
35191	0	0	1	1	1	0	1	1	-	1	1	1	0	0	1	0	1	0	-	-	0	0	0	0	0	0	0	0	0	0	0	0	0	0	0	0	0	0	0	0	0	0	0	0	0	0	0	0	-
36926	1	0	1	1	1	1	1	1	-	-	-	0	0	1	1	1	-	0	0	0	0	0	0	0	0	0	0	0	0	0	0	0	-	0	0	0	-	0	0	0	0	0	0	0	0	0	0	0	0
39056	-	0	1	1	1	1	0	1	-	-	-	1	0	1	1	1	1	0	0	0	0	0	0	0	0	0	0	0	0	0	0	0	0	0	0	0	0	-	0	0	0	0	0	0	0	0	0	0	0
35038	1	0	0	0	0	1	0	1	1	1	1	0	0	1	1	1	1	0	0	0	0	0	0	0	0	0	0	-	0	0	0	0	0	0	0	-	0	0	-	0	0	0	0	0	0	0	-	0	0
34795	1	0	1	1	1	1	1	1	0	0	0	-	0	1	1	1	0	0	0	0	0	-	0	0	0	-	0	0	0	0	0	0	0	0	0	0	0	0	0	0	0	0	0	0	0	0	0	0	0
38731	1	0	-	-	-	1	1	1	-	1	1	-	0	1	1	1	1	0	0	0	0	0	0	0	-	0	-	0	0	0	0	0	0	0	0	0	0	0	0	0	0	0	0	0	0	0	0	0	0
35471	0	0	1	1	1	0	1	1	-	1	1	1	0	0	1	0	1	0	0	-	0	0	0	0	-	0	0	0	0	0	0	0	0	0	0	0	0	0	0	0	0	0	0	0	0	0	0	0	0
34809	1	0	1	1	1	1	1	1	-	-	-	1	0	1	-	1	-	0	0	0	0	0	0	0	0	0	0	0	0	0	0	0	0	0	0	0	0	0	0	0	0	0	0	0	0	0	0	0	0
37728	1	0	1	1	1	1	1	1	-	0	-	1	0	1	-	1	-	0	0	0	0	0	0	0	0	0	0	0	0	0	0	0	0	0	0	0	0	0	0	0	0	0	0	0	0	0	0	0	0
36202	1	0	1	1	1	1	1	1	-	-	-	1	0	1	-	1	-	0	0	0	0	0	-	0	0	0	0	0	0	0	0	0	0	0	0	0	0	0	0	0	0	0	0	0	0	0	0	0	0
38199	-	0	1	1	1	1	0	1	1	-	1	0	0	1	1	1	-	0	0	0	0	0	0	0	0	0	0	0	0	0	0	0	0	0	0	0	0	0	0	0	0	0	0	0	-	0	0	0	0
34643	1	0	1	1	1	1	1	1	-	-	-	1	0	1	-	1	-	0	0	0	0	0	0	0	0	0	0	0	0	0	0	0	0	0	0	0	0	0	0	0	0	0	0	0	0	0	0	0	0
36371	1	0	1	1	1	1	-	1	-	-	1	1	0	1	-	1	-	0	0	0	0	0	0	0	0	0	0	0	0	0	0	0	0	0	0	0	0	0	0	0	0	0	0	0	0	0	0	0	0
36857	1	0	1	1	1	1	1	1	0	0	0	0	0	1	1	1	0	0	0	0	0	-	0	0	0	0	-	0	0	0	0	0	0	0	0	0	0	0	-	0	0	0	0	0	0	0	0	0	0
39044	1	0	1	1	1	1	1	0	-	-	1	1	0	1	0	1	-	0	0	0	0	0	0	0	0	0	0	0	0	0	0	0	0	0	0	0	0	0	0	0	0	0	0	0	0	-	0	0	0
34527	1	0	1	1	1	1	1	-	0	-	0	1	0	1	1	1	-	-	0	0	-	0	0	0	0	0	0	0	0	0	0	0	0	0	0	0	0	0	0	0	0	0	0	0	0	0	0	0	0
36827	0	0	1	1	1	0	1	1	-	1	1	1	0	0	1	0	1	0	-	-	0	0	0	0	0	0	0	0	0	0	0	0	0	0	0	0	0	0	0	0	0	0	0	0	0	0	0	0	0
35237	-	0	0	0	0	1	1	1	1	1	1	0	0	1	1	1	1	-	0	0	0	0	0	0	0	0	0	0	0	0	0	0	0	0	0	-	0	0	0	0	0	0	0	0	0	0	0	0	0
37229	1	0	1	1	1	1	1	1	-	0	-	1	0	1	-	1	-	0	-	0	0	0	0	0	0	0	0	0	0	0	0	0	0	0	0	0	0	0	0	0	0	0	0	0	0	0	0	0	0
37797	1	0	1	1	1	1	-	1	-	-	-	1	0	1	-	1	1	0	0	0	0	0	0	0	0	0	0	0	0	0	0	0	0	0	0	0	0	0	0	0	0	0	0	0	0	0	0	0	0
37104	1	0	1	1	1	1	1	1	-	-	-	1	0	1	-	1	-	0	-	0	0	0	0	0	0	0	0	0	0	0	0	0	0	0	0	0	0	0	0	0	0	0	0	0	0	0	0	0	0
35670	0	0	1	1	1	0	0	1	1	1	1	1	0	0	1	0	1	0	0	0	0	0	0	0	0	0	0	0	0	0	0	0	0	0	0	0	0	0	0	0	0	0	-	0	-	0	-	0	0
38673	1	0	1	1	1	1	1	1	-	-	-	1	0	1	-	1	-	0	-	0	0	0	0	0	0	0	0	0	0	0	0	0	0	0	0	0	0	0	0	0	0	0	0	0	0	0	0	0	0
37574	-	0	1	1	1	-	1	1	-	1	1	1	0	-	1	-	1	0	0	0	0	0	0	0	0	0	0	0	0	0	0	0	0	0	0	0	0	0	0	0	0	0	0	0	0	0	0	0	0
36402	1	0	1	1	1	1	1	1	-	-	-	1	0	1	-	1	-	0	0	0	0	0	0	0	0	0	0	0	0	0	0	0	0	0	0	0	0	-	0	0	0	0	0	0	0	0	0	0	0
35697	1	0	-	-	1	1	0	1	-	-	1	1	0	1	1	1	1	0	0	0	0	0	0	0	0	0	0	0	0	0	0	0	0	0	0	0	0	0	0	0	0	0	0	0	0	0	0	0	0
35179	1	0	0	0	0	1	1	1	1	-	1	0	0	1	1	1	1	0	0	0	0	0	0	0	0	0	0	0	0	0	0	0	0	0	0	0	0	-	0	0	0	-	0	0	0	0	0	0	0
35826	-	0	1	1	1	-	1	-	1	1	1	1	0	1	-	-	1	0	0	0	0	0	0	0	0	0	0	0	0	0	0	0	0	0	0	0	0	0	0	0	0	0	0	0	0	0	0	0	0
35498	1	0	1	1	1	1	1	1	0	0	0	-	0	1	1	1	0	0	0	0	0	-	0	0	0	0	0	0	0	0	0	0	0	0	0	0	0	0	0	0	0	0	0	0	0	0	0	0	0
38570	1	0	1	1	1	1	1	1	-	-	-	1	0	1	-	1	-	0	0	0	0	0	0	0	0	0	0	0	0	0	0	0	0	0	0	0	0	0	0	0	0	0	0	0	0	0	0	0	0
37479	1	0	1	1	1	1	1	1	-	-	-	1	0	1	-	1	-	0	0	0	0	0	0	0	0	0	0	0	0	0	0	0	0	0	0	0	0	0	0	0	0	0	0	0	0	0	0	0	0
34319	1	0	0	0	0	1	1	1	1	-	1	0	0	1	1	1	1	0	0	0	0	0	0	0	0	0	0	0	0	0	0	0	0	0	0	0	0	0	0	0	0	0	0	0	0	0	0	0	0
38664	1	0	1	1	1	1	1	1	-	0	-	1	0	1	-	1	0	0	0	0	0	0	0	0	0	0	0	0	0	0	0	0	0	0	0	0	0	0	0	0	0	0	0	0	0	0	0	0	0
37001	1	0	1	1	1	1	1	-	-	-	-	1	0	1	1	1	-	0	0	0	0	0	0	0	0	0	0	0	0	0	0	0	0	0	0	0	0	0	0	0	0	0	0	0	0	0	0	0	0
34707	1	0	1	1	1	1	1	1	-	-	-	1	0	1	-	1	-	0	0	0	0	0	0	0	0	0	0	0	0	0	0	0	0	0	0	0	0	0	0	0	0	0	0	0	0	0	0	0	0
36614	1	0	1	1	1	1	1	1	-	-	-	1	0	1	-	1	-	0	0	0	0	0	0	0	0	0	0	0	0	0	0	0	0	0	0	0	0	0	0	0	0	0	0	0	0	0	0	0	0
38706	1	0	1	1	1	1	-	1	-	-	-	1	0	1	1	1	-	0	0	0	0	0	0	0	0	0	0	0	0	0	0	0	0	0	0	0	0	0	0	0	0	0	0	0	0	0	0	0	0
37950	1	0	1	1	1	1	1	1	-	-	-	1	0	1	-	1	-	0	0	0	0	0	0	0	0	0	0	0	0	0	0	0	0	0	0	0	0	0	0	0	0	0	0	0	0	0	0	0	0
38415	1	0	1	1	1	1	1	1	-	-	-	0	0	1	1	1	-	0	0	0	0	0	0	0	0	0	0	0	0	0	0	0	0	0	0	0	0	0	0	0	0	0	0	0	0	-	0	0	0
38609	1	0	1	1	1	1	1	1	-	-	-	0	0	1	1	1	-	0	0	0	0	0	0	0	0	0	0	0	0	0	0	0	0	0	0	0	0	0	0	0	0	0	0	0	0	-	0	0	0
38324	1	0	1	1	1	1	0	1	-	-	-	1	0	1	1	1	-	0	0	0	0	0	0	0	0	0	0	0	0	0	0	0	0	0	0	0	0	0	0	0	0	0	0	0	0	0	0	0	0
36633	1	0	1	1	1	1	1	1	-	0	-	1	0	1	-	1	0	0	-	0	0	0	0	0	0	0	0	0	0	0	0	0	0	0	0	0	0	0	0	0	0	0	0	0	0	0	0	0	0
38773	1	0	1	1	1	1	1	1	-	-	-	1	0	1	-	1	-	0	0	0	0	0	0	0	0	0	0	0	0	0	0	0	0	0	0	0	0	0	0	0	0	0	0	0	0	0	0	0	0
35934	1	0	1	1	1	1	1	1	-	-	-	1	0	1	-	1	-	0	0	0	0	0	0	0	0	0	0	0	0	0	0	0	0	0	0	0	0	0	0	0	0	0	0	0	0	0	0	0	0
36510	1	0	1	1	1	1	0	1	-	-	-	1	0	1	1	1	-	0	0	0	0	0	0	0	0	0	0	0	0	0	0	0	0	0	0	0	0	0	0	0	0	0	0	0	0	0	0	0	0
38398	1	0	1	1	1	1	1	1	-	-	-	1	0	1	-	1	-	0	0	0	0	0	0	0	0	0	0	0	0	0	0	0	0	0	0	0	0	0	0	0	0	0	0	0	0	0	0	0	0
35485	1	0	0	0	0	1	1	1	1	-	1	1	0	1	-	1	1	0	0	0	0	0	0	0	0	0	0	0	0	0	0	0	0	0	0	-	0	0	0	0	0	0	0	0	0	0	0	0	0
34826	1	0	1	1	1	1	1	1	-	0	-	1	0	1	-	1	-	0	0	0	0	0	0	0	0	0	0	0	0	0	0	0	0	0	0	0	0	0	0	0	0	0	0	0	0	0	0	0	0
34903	-	0	1	1	1	0	1	1	0	1	0	1	0	1	1	0	1	0	0	0	0	-	0	0	0	0	0	0	0	0	0	0	0	0	0	0	0	0	0	0	0	0	0	0	0	-	0	0	0
37451	1	0	1	1	1	1	1	1	-	0	-	1	0	1	-	1	-	0	0	0	0	0	0	0	0	0	0	0	0	0	0	0	0	0	0	0	0	0	0	0	0	0	0	0	0	0	0	0	0
36667	1	0	1	1	1	1	1	1	-	0	-	1	0	1	-	1	-	0	0	0	0	0	0	0	0	0	0	0	0	0	0	0	0	0	0	0	0	0	0	0	0	0	0	0	0	0	0	0	0
38420	1	0	1	1	1	1	1	-	0	-	-	1	0	1	-	1	1	0	0	0	0	0	0	0	0	0	0	0	0	0	0	0	0	0	0	0	0	0	0	0	0	0	0	0	0	0	0	0	0
38638	1	0	1	1	1	1	0	1	-	-	1	1	0	1	0	1	-	0	-	0	0	0	0	0	0	0	0	0	0	0	0	0	0	0	0	0	0	0	0	0	0	0	0	0	0	0	0	0	0
36534	1	0	1	1	1	1	1	1	-	-	-	0	0	1	1	1	-	0	0	0	0	0	0	0	0	0	0	0	0	0	0	0	0	0	0	0	0	0	0	0	0	0	0	0	0	0	0	0	0
35056	1	0	1	1	1	1	0	1	-	-	-	1	0	1	1	1	-	0	0	0	0	0	0	0	0	0	0	0	0	0	0	0	0	0	0	0	0	0	0	0	0	0	0	0	0	0	0	0	0
35017	1	0	1	1	1	1	0	1	-	-	-	1	0	1	1	1	-	0	0	0	0	0	0	0	0	0	0	0	0	0	0	0	0	0	0	0	0	0	0	0	0	0	0	0	0	0	0	0	0
37622	1	0	0	0	0	1	1	0	1	1	1	1	0	1	0	1	1	0	0	0	0	0	0	0	0	0	0	0	0	0	0	0	0	0	0	0	0	0	0	0	0	0	0	0	0	0	0	0	0
37798	1	0	0	0	0	1	1	1	1	1	1	0	0	1	1	1	-	0	0	0	0	0	0	0	0	0	0	0	0	0	0	0	0	0	0	-	0	0	0	0	0	0	0	0	0	0	0	0	0
38115	0	0	1	1	1	0	0	1	-	1	1	1	0	0	1	0	1	0	0	0	0	0	0	0	0	1	0	0	0	0	0	0	0	0	0	0	0	0	-	0	0	0	0	0	0	0	0	0	0
34827	1	0	0	0	-	1	1	1	1	-	1	1	0	1	0	1	1	0	0	0	0	0	0	0	0	0	0	0	0	0	0	0	0	0	0	0	0	0	0	0	0	0	0	0	0	-	0	0	0
36367	1	0	1	1	1	1	0	1	-	0	-	1	0	1	1	1	-	0	0	0	0	0	0	0	0	0	0	0	0	0	0	0	0	0	0	0	0	0	0	0	0	0	0	0	0	0	0	0	0
38294	0	0	1	1	1	0	1	1	-	1	1	1	0	0	1	0	1	0	0	0	0	0	0	0	0	0	0	0	0	0	0	0	0	0	0	0	0	0	0	0	0	0	0	0	0	0	0	0	0
34874	0	0	1	1	1	0	1	1	-	1	1	1	0	0	1	0	1	0	0	0	0	0	0	0	0	0	0	0	0	0	0	0	0	0	0	0	0	0	0	0	0	0	0	0	0	0	0	0	0
35615	0	0	1	1	1	0	-	1	1	1	1	1	0	0	1	0	1	0	0	0	0	0	0	0	0	0	0	0	0	0	0	0	0	0	0	0	0	0	0	0	0	0	0	0	0	0	0	0	0
34504	0	0	1	1	1	0	0	1	1	1	1	1	0	0	1	0	1	0	0	0	0	0	0	0	0	0	0	0	0	0	0	0	0	0	0	0	0	0	0	0	0	0	0	0	0	0	0	0	0
34311	0	0	1	1	1	0	1	1	-	1	1	1	0	0	1	0	1	0	0	0	-	0	0	0	0	0	0	0	0	0	0	0	0	0	0	0	0	0	0	0	0	0	0	0	0	0	0	0	0
36931	1	0	1	1	1	1	1	1	0	0	0	1	0	1	0	1	0	0	0	0	0	0	0	0	0	0	0	0	0	0	0	0	0	0	0	0	0	0	0	0	0	0	0	0	0	0	0	0	0
36130	1	0	1	1	1	1	1	-	-	-	-	1	1	1	-	1	-	-	-	0	-	0	0	0	0	0	0	0	0	0	0	0	0	0	0	0	0	-	-	0	0	0	0	0	0	0	0	-	0
34698	1	0	1	1	1	1	1	1	-	-	-	1	0	1	1	1	-	-	0	0	-	0	0	0	0	0	0	0	-	0	0	0	0	0	0	0	0	0	-	0	0	0	0	0	0	0	0	-	0
36255	1	0	1	1	1	1	1	1	-	1	-	1	0	1	-	1	-	0	0	0	-	0	0	0	0	-	0	0	0	0	-	0	0	0	0	0	0	0	0	0	0	0	0	0	0	0	0	-	0
34464	-	0	1	1	1	-	1	1	1	1	1	1	0	0	1	-	1	0	0	0	-	0	0	0	0	0	0	0	-	0	-	0	0	0	0	0	0	0	0	0	0	0	0	0	0	0	0	0	0
36655	1	0	1	1	1	1	1	0	0	0	0	1	0	1	0	1	0	0	0	0	0	0	0	0	0	0	0	0	0	0	0	0	0	0	0	-	-	0	0	-	0	0	0	0	0	-	-	0	0
35391	1	0	1	1	1	1	-	1	-	1	-	1	0	1	1	1	-	0	0	0	0	0	0	0	0	-	0	0	0	0	-	0	0	0	0	0	0	0	0	0	0	0	0	0	0	0	0	-	0
35410	-	0	0	0	0	1	1	1	1	1	1	1	0	1	1	1	1	0	-	0	0	0	0	-	0	0	0	0	0	0	0	0	0	0	-	0	0	0	0	0	0	-	-	0	0	0	0	0	0
37569	0	0	1	1	1	-	0	1	1	1	1	1	0	-	1	-	1	0	-	-	0	0	0	0	-	0	0	0	0	0	0	0	0	0	0	0	0	0	0	-	-	0	0	-	0	0	0	0	0
35822	1	0	1	1	-	1	0	1	1	-	1	1	0	1	1	1	-	0	-	0	0	0	-	0	0	0	-	0	0	0	0	0	0	-	0	0	-	0	-	-	0	0	0	0	0	0	0	0	0
36573	0	0	1	1	1	0	0	1	-	1	1	1	0	0	1	0	1	0	1	-	0	0	0	0	0	0	0	0	0	0	0	0	0	0	0	0	0	0	-	0	0	-	0	0	0	0	0	0	0
36705	1	0	0	0	0	1	0	1	1	1	1	1	0	1	1	1	-	0	0	0	0	0	0	0	0	0	0	0	0	0	0	0	0	0	0	-	0	0	0	0	-	0	0	0	-	0	0	0	0
36285	-	0	1	1	1	1	0	1	1	-	1	1	0	1	1	-	1	0	0	0	0	0	0	0	0	0	0	0	0	0	0	0	0	0	0	0	0	0	-	0	0	0	0	0	-	0	0	0	0
35155	1	0	1	1	1	1	1	1	-	-	-	1	0	1	-	1	-	0	0	0	0	0	0	0	0	0	0	0	0	0	0	0	0	0	0	0	0	0	-	0	0	0	0	0	0	0	0	-	0
34576	1	0	1	1	1	1	1	1	-	-	-	1	0	1	-	1	1	0	0	0	-	0	0	0	0	0	-	0	-	0	0	0	0	-	0	0	0	0	0	0	0	0	0	0	0	0	0	-	0
37685	-	-	1	1	-	1	-	1	1	-	1	-	0	1	1	1	1	0	0	0	0	0	0	0	0	0	0	0	0	0	0	0	0	0	-	0	0	-	0	0	0	-	0	0	0	-	0	0	0
37774	1	0	0	0	-	1	1	1	1	-	1	0	0	1	1	1	1	0	0	0	0	0	0	0	0	0	0	0	0	0	0	0	0	0	0	-	0	0	0	0	-	0	-	-	0	0	0	0	0
35250	1	0	1	1	1	1	1	1	-	-	-	1	0	1	1	1	-	0	0	0	-	0	0	0	0	0	0	0	0	0	0	0	0	0	0	0	0	0	0	0	0	0	0	0	0	0	0	-	0
34666	-	0	1	1	-	1	-	1	1	-	1	1	0	1	1	1	1	0	0	0	0	0	0	0	0	0	0	0	0	0	0	0	0	0	0	0	0	0	-	-	0	0	0	0	0	0	0	0	0
35695	0	-	1	1	1	0	1	1	-	1	1	1	0	0	1	0	1	0	0	0	0	0	0	0	0	0	0	0	0	0	0	0	0	0	0	0	0	0	0	0	0	0	0	0	0	-	0	0	0
39257	1	0	1	1	1	1	1	1	-	-	-	1	-	1	1	1	-	0	0	0	-	0	0	0	0	0	0	0	0	0	0	0	0	0	0	0	0	0	0	0	0	0	0	0	0	0	0	-	0
35368	0	0	1	1	1	1	-	1	1	-	1	1	0	1	1	-	1	0	0	0	0	0	0	0	0	0	0	0	0	0	0	0	0	0	0	0	0	0	0	0	0	0	0	0	-	-	0	0	0
34426	1	0	0	-	-	1	1	1	1	1	-	1	0	1	1	1	1	0	0	0	-	0	0	0	0	0	0	0	0	0	0	0	0	0	0	-	0	0	0	0	0	0	0	0	0	0	0	0	0
36657	1	-	1	1	1	1	0	1	1	-	-	0	-	1	1	1	1	-	0	0	0	0	0	0	0	0	0	0	0	0	0	0	0	0	0	0	0	0	0	0	0	0	0	0	-	0	0	0	0
36306	1	0	1	1	1	1	1	-	1	-	-	1	0	1	1	1	-	0	0	0	-	0	0	0	0	0	0	0	0	0	0	0	0	0	0	0	0	0	0	0	0	0	0	0	0	0	0	-	0
38271	-	0	1	1	1	-	1	-	1	1	1	1	0	-	1	1	1	0	0	-	0	0	0	-	0	0	0	0	0	0	0	-	0	0	0	0	0	0	0	0	0	0	0	0	0	0	0	0	0
35352	1	0	1	1	1	1	1	1	-	-	-	1	0	1	-	1	1	0	-	0	0	0	0	0	0	0	0	0	0	0	0	0	0	0	0	0	0	0	0	0	0	0	0	0	0	0	0	0	0
36555	1	0	1	1	1	1	1	1	-	0	1	1	0	1	-	1	-	0	0	0	0	0	0	0	0	0	0	0	0	0	0	0	0	0	0	0	0	0	0	0	0	0	0	0	0	0	0	0	0
35009	1	0	1	1	-	1	1	1	1	0	1	1	0	1	-	1	0	0	0	0	0	0	0	0	0	0	0	0	0	0	0	0	0	0	0	0	0	0	0	0	0	0	0	0	0	0	0	0	0
34394	0	0	1	1	1	0	1	1	1	1	1	1	0	0	1	0	1	0	-	-	-	0	0	0	0	0	0	0	0	0	0	0	0	0	0	0	0	0	0	0	0	0	0	0	0	0	0	0	0
36492	1	0	1	1	1	1	1	1	-	0	1	1	0	1	-	1	-	0	0	0	0	0	0	0	0	-	-	0	0	0	0	0	0	0	0	0	0	0	0	-	0	0	0	0	0	0	0	0	0
34431	1	0	1	1	1	1	1	0	0	1	0	1	0	1	0	1	1	-	0	0	-	0	0	0	0	0	0	0	-	0	0	0	0	0	0	0	0	0	0	0	0	0	0	0	0	0	0	0	0
36153	1	0	1	1	1	1	1	1	-	-	-	1	0	1	-	1	1	0	0	0	-	0	0	0	0	0	0	0	0	0	-	0	0	0	0	0	0	0	0	0	0	0	0	0	0	0	0	0	0
36536	1	0	1	1	1	1	-	1	1	-	1	1	0	1	-	1	-	0	0	0	0	0	0	0	0	0	0	0	0	0	0	0	0	0	0	0	0	0	0	0	0	0	0	0	0	0	0	-	0
34302	1	0	1	1	1	1	1	1	-	-	-	1	0	1	1	1	-	0	0	0	0	0	0	0	0	0	0	0	0	0	0	0	0	0	0	0	0	0	0	0	0	0	0	0	0	0	0	-	0
35252	-	0	1	1	1	1	1	1	-	-	-	1	0	1	1	1	1	0	0	0	0	0	0	0	0	0	0	0	0	0	0	0	0	0	0	0	0	0	0	0	0	0	0	0	0	-	0	0	0
37182	1	0	1	1	1	1	1	1	-	-	-	1	0	1	1	1	-	0	0	0	0	0	0	0	0	0	0	0	0	0	0	0	0	0	0	0	0	0	0	0	0	0	0	0	0	-	0	-	0
35768	1	0	1	1	1	1	1	1	1	-	-	1	0	1	-	1	-	0	0	0	0	0	0	0	0	0	0	0	0	0	0	0	0	0	0	0	0	0	0	0	0	0	0	0	0	0	0	-	0
37498	-	0	1	1	1	-	-	1	1	1	1	0	0	-	1	-	1	0	0	0	0	0	0	0	0	0	0	0	0	0	0	0	0	0	0	1	0	0	0	0	0	0	0	-	0	-	0	0	0
38482	0	1	-	-	0	0	-	0	0	0	0	0	0	-	0	-	0	0	0	0	0	0	0	0	0	0	0	0	0	0	0	0	0	0	0	1	0	0	0	0	0	0	0	0	0	0	0	0	0
37407	1	0	1	1	1	1	1	1	-	1	-	1	0	1	-	1	-	0	0	0	0	0	0	0	0	0	0	0	0	0	0	0	0	0	0	0	0	0	-	0	0	0	0	0	0	0	0	0	0
37119	1	0	1	1	1	1	1	1	-	1	-	1	0	1	-	1	-	0	0	0	0	0	0	0	0	0	0	0	0	0	0	0	0	0	0	0	0	0	0	0	0	0	0	0	0	0	0	0	0
37449	1	0	1	1	1	1	1	1	-	-	1	1	0	1	-	1	-	0	0	0	0	0	0	0	0	0	0	0	0	0	0	0	0	0	0	0	0	0	0	0	0	0	0	0	0	0	0	0	0
37944	1	0	1	1	1	1	1	1	-	-	-	0	0	1	1	1	1	0	0	0	0	0	0	0	0	0	0	0	0	0	0	0	0	0	0	0	0	0	0	0	0	0	0	0	0	0	0	0	0
38897	1	0	1	1	1	1	1	1	-	-	-	1	0	1	1	1	-	0	0	0	0	0	0	0	0	0	-	0	0	0	0	0	0	0	0	0	0	0	0	0	0	0	0	0	0	0	0	0	0
35138	0	0	1	1	1	0	1	1	1	1	1	1	0	0	1	0	1	0	-	-	0	0	0	0	0	0	0	0	0	0	0	0	0	0	0	0	0	0	0	0	0	0	0	0	0	0	0	0	0
36128	1	-	1	1	1	1	0	1	-	-	1	1	0	1	1	1	-	0	0	0	0	0	0	0	0	0	0	0	0	0	0	0	0	0	0	0	0	0	0	0	0	0	0	0	-	0	0	0	0
34325	1	0	1	1	1	1	1	1	-	-	-	1	0	1	0	1	1	0	0	0	-	0	0	0	0	0	0	0	0	0	0	0	0	0	0	0	0	0	0	0	0	0	0	0	0	0	0	0	0
38081	1	0	1	1	1	1	1	1	-	-	-	1	0	1	-	1	1	0	0	0	0	0	0	0	0	0	0	0	0	0	0	0	0	0	0	0	0	0	0	0	0	0	-	0	0	0	0	0	0
37921	1	0	0	0	0	1	1	1	1	-	1	1	0	1	1	1	-	0	0	0	0	0	0	0	0	0	0	0	0	0	0	0	0	0	0	0	0	0	0	0	0	0	0	0	0	0	0	0	0
35795	1	0	1	1	1	1	1	1	1	-	-	1	0	1	-	1	-	0	0	0	0	0	0	0	0	0	0	0	0	0	0	0	0	0	0	0	0	0	0	0	0	0	0	0	0	0	0	0	0
35034	1	0	0	0	0	1	1	1	1	1	1	0	0	1	1	1	1	-	0	0	0	0	0	0	0	0	0	0	0	0	0	0	0	0	0	-	0	0	0	0	0	0	0	0	0	0	0	0	0
38067	1	0	1	1	1	1	1	1	-	1	-	1	0	1	-	1	-	0	0	0	0	0	0	0	0	0	0	0	0	0	0	0	0	0	0	0	0	0	0	0	0	0	0	0	0	0	0	0	0
35634	1	0	1	1	1	1	1	1	-	-	1	0	0	1	0	1	1	0	0	0	0	0	0	0	0	0	0	0	0	0	0	0	0	0	0	0	0	0	0	0	0	0	0	0	0	0	0	0	0
37403	0	0	1	1	1	0	1	1	1	1	1	1	0	0	1	0	1	0	-	0	0	0	0	0	0	0	0	0	0	0	0	0	0	0	0	0	0	0	0	0	0	0	0	0	0	0	0	0	0
37310	1	0	1	1	1	1	1	1	-	-	-	1	0	1	1	1	-	0	0	0	0	0	0	0	0	0	0	0	0	0	0	0	0	0	0	0	0	0	0	0	0	0	0	0	0	0	0	0	0
37150	1	0	1	1	1	1	-	1	1	-	1	1	0	1	0	1	-	0	-	0	0	0	0	0	0	0	0	0	0	0	0	0	0	0	0	0	0	0	0	0	0	0	0	0	0	0	0	0	0
36708	0	0	1	1	1	0	1	1	1	1	1	1	0	0	1	0	1	0	0	0	0	0	0	0	0	0	0	0	0	0	0	0	0	0	0	0	-	0	0	0	0	0	0	0	0	0	0	0	0
39010	1	0	1	1	1	1	1	1	-	0	-	1	0	1	1	1	-	0	-	0	0	0	0	0	0	0	0	0	0	0	0	0	0	0	0	0	0	0	0	0	0	0	0	0	0	0	0	0	0
37807	1	0	1	1	1	1	1	1	-	-	-	1	0	1	1	1	-	0	0	0	0	0	0	0	0	0	0	0	0	0	0	0	0	0	0	0	0	0	0	0	0	0	0	0	0	0	0	0	0
36396	1	0	1	1	1	1	0	1	-	-	-	1	0	1	1	1	1	0	0	0	0	0	0	0	0	-	0	0	0	0	0	0	0	0	0	0	0	0	0	0	0	0	0	0	0	0	0	0	0
37161	1	0	1	1	1	1	1	1	1	-	-	1	0	1	-	1	-	0	0	0	0	0	0	0	0	0	0	0	0	0	0	0	0	0	0	0	0	0	0	0	0	0	0	0	0	0	0	0	0
35526	1	0	1	1	1	1	-	1	-	-	1	1	0	1	1	1	-	0	0	0	0	0	0	0	0	0	0	0	0	0	0	0	0	0	0	0	0	0	0	0	0	0	0	0	0	0	0	0	0
34949	1	0	1	1	1	1	1	1	-	-	-	1	0	1	1	1	-	0	0	0	0	0	0	0	0	0	0	0	0	0	0	0	0	0	0	0	0	0	0	0	0	0	0	0	0	0	0	0	0
34790	1	0	1	1	1	1	0	1	-	-	-	1	0	1	1	1	1	0	0	0	0	0	0	0	0	0	0	0	0	0	0	0	0	0	0	0	0	0	0	0	0	0	0	0	0	0	0	0	0
36680	1	0	1	1	1	1	1	1	0	-	0	1	0	1	1	1	-	0	0	0	0	0	0	0	0	0	-	0	0	0	0	0	0	0	0	0	0	0	0	0	0	0	0	0	0	0	0	0	0
35507	1	0	-	1	1	1	0	1	1	-	1	1	0	1	-	1	1	0	0	0	0	0	0	0	0	0	0	0	0	0	0	0	0	0	0	0	0	0	0	0	0	0	0	0	0	0	0	0	0
35477	1	0	1	1	1	1	0	1	-	-	1	1	0	1	1	1	-	0	0	0	0	0	0	0	0	0	0	0	0	0	0	0	0	0	0	0	0	0	0	0	0	0	0	0	0	0	0	0	0
36527	1	0	1	1	1	1	1	1	-	-	1	0	0	1	-	1	1	0	0	0	0	0	0	0	0	0	0	0	0	0	0	0	0	0	0	0	0	0	0	0	0	0	0	0	0	0	0	0	0
35657	1	0	1	1	1	1	0	1	-	-	1	1	0	1	1	1	-	0	0	0	0	0	0	0	0	0	0	0	0	0	0	0	0	0	0	0	0	0	0	0	0	0	0	0	0	0	0	0	0
38249	1	0	1	1	1	1	0	1	-	-	1	1	0	1	1	1	-	0	0	0	0	0	0	0	0	0	0	0	0	0	0	0	0	0	0	0	0	0	0	0	0	0	0	0	0	0	0	0	0
36754	-	0	1	1	1	1	0	1	1	0	-	1	0	1	1	1	1	0	0	0	0	0	0	0	0	0	0	0	0	0	0	0	0	0	0	0	0	0	0	0	0	0	0	0	0	0	0	0	0
36012	1	0	0	0	0	1	1	1	1	-	1	1	0	1	1	1	1	0	0	0	0	0	-	0	0	0	0	0	0	0	0	0	0	0	0	0	0	0	0	0	0	0	0	0	0	0	0	0	0
34430	1	0	1	1	1	1	1	1	0	0	0	1	0	1	1	1	0	0	0	0	-	0	0	0	0	0	0	0	0	0	0	0	0	0	0	0	0	0	0	0	0	0	0	0	0	0	0	0	0
35842	1	0	0	0	0	1	1	1	1	1	1	0	0	1	1	1	1	0	0	0	0	0	0	0	0	0	0	0	0	0	0	0	0	0	0	0	0	0	0	0	0	0	0	0	0	0	0	0	0
35951	1	0	0	0	0	1	-	1	1	1	1	1	0	1	1	1	1	0	0	0	0	0	0	0	0	0	0	0	0	0	0	0	0	0	0	0	0	0	0	0	0	0	0	0	0	0	0	0	0
38496	1	0	0	0	0	1	0	1	1	-	1	1	0	1	1	1	-	0	-	0	0	0	0	0	0	-	-	0	0	0	0	0	0	0	-	-	0	0	-	0	-	-	-	0	-	-	0	0	0
38074	1	0	-	0	0	1	-	1	1	1	1	1	1	1	1	1	1	-	-	0	-	0	0	0	0	0	0	0	0	0	0	0	0	0	0	-	0	-	-	0	0	0	0	0	-	0	0	-	0
38272	1	0	1	1	-	-	1	1	1	1	1	-	0	1	-	-	1	0	-	0	0	0	0	0	-	0	0	0	0	0	0	0	0	0	-	0	0	0	0	0	-	1	-	0	0	1	0	0	0
39214	1	0	1	1	1	1	1	-	0	1	-	1	0	1	1	1	-	0	0	0	-	0	0	0	0	0	0	0	0	0	0	0	0	0	0	-	0	0	0	-	0	0	0	0	0	0	0	-	0
35053	1	0	1	1	1	1	1	1	1	-	-	1	0	1	1	1	-	0	-	0	-	0	-	0	0	0	0	0	0	0	-	0	0	0	0	0	0	0	0	0	0	0	0	0	0	0	0	-	0
38493	1	0	-	0	0	1	1	1	1	1	1	1	0	1	1	1	1	0	0	0	0	0	0	0	0	0	0	0	0	0	0	0	0	0	0	-	0	0	0	0	0	-	-	0	0	0	0	0	0
35827	1	0	1	1	1	1	1	1	1	-	-	1	-	1	-	1	1	0	0	0	-	-	0	0	0	0	0	0	0	0	0	0	0	0	0	0	0	0	0	0	0	0	0	0	0	0	0	-	0
36318	1	-	1	1	1	1	1	1	-	0	1	1	0	1	1	1	-	0	-	0	0	0	0	0	-	0	0	0	0	0	0	0	0	0	-	0	0	-	0	0	0	-	0	0	0	0	0	0	0
35472	0	0	1	1	1	0	1	1	1	1	1	1	0	0	1	0	1	0	1	-	0	0	0	0	-	0	0	0	0	0	0	0	0	0	-	0	0	0	-	0	0	0	-	0	0	0	0	0	0
36500	1	0	1	1	1	1	1	1	-	-	-	1	0	1	-	1	1	0	0	0	-	1	0	0	0	0	0	0	0	0	0	0	0	0	0	0	0	0	0	0	0	0	0	0	0	0	0	-	0
37975	-	0	1	1	1	1	0	1	1	-	1	1	0	1	1	1	-	0	-	0	0	0	0	0	0	0	0	0	0	0	0	-	0	0	-	0	-	0	-	0	0	0	0	0	1	0	0	0	0
34974	1	0	1	1	1	1	1	1	-	-	-	1	0	1	1	1	-	-	0	0	-	0	0	0	0	0	-	0	0	0	0	0	0	0	0	0	0	0	0	0	0	0	0	0	0	0	0	-	0
36126	1	0	1	1	1	1	1	1	1	-	-	1	-	1	1	1	-	0	0	0	-	0	0	0	0	0	0	0	0	0	0	0	0	0	0	0	0	0	0	0	0	0	0	0	0	-	0	-	0
35055	1	0	1	1	1	1	1	1	-	-	-	1	0	1	1	1	1	0	0	0	-	0	0	0	0	0	0	0	0	0	0	0	0	0	0	0	0	0	0	0	0	0	0	0	0	0	0	-	0
34884	1	0	0	0	0	1	1	1	1	-	1	1	0	1	1	1	1	0	0	0	0	0	-	0	-	0	0	0	0	0	0	-	0	0	0	-	0	0	0	0	-	-	-	0	0	0	0	0	0
37205	1	0	1	1	1	1	1	1	1	-	-	1	-	1	1	1	-	0	0	0	-	0	0	0	0	0	0	0	0	0	0	0	0	0	0	0	0	0	0	0	0	0	0	0	0	0	0	-	0
36134	1	0	1	1	1	1	1	1	-	-	-	0	0	1	1	1	1	0	0	0	0	0	0	0	0	0	0	0	0	0	0	0	0	0	0	0	0	-	0	0	0	-	-	0	0	-	0	0	0
36299	1	0	1	1	1	1	1	1	1	0	1	1	0	1	-	1	-	0	-	0	0	0	0	0	0	0	-	0	0	0	0	0	0	0	0	0	0	0	0	0	0	0	0	0	0	-	0	0	0
37882	1	0	1	1	1	1	0	1	1	-	1	1	0	1	1	1	-	0	-	0	0	0	0	0	0	0	0	0	0	0	0	0	0	0	0	0	0	0	0	0	0	0	0	0	0	0	0	0	0
36356	1	0	1	1	1	1	-	1	1	-	1	1	-	1	-	1	1	0	0	0	0	0	0	0	0	0	0	0	0	0	0	0	0	0	0	0	0	0	0	0	0	0	0	0	0	0	0	-	0
35143	1	0	1	1	1	1	1	1	-	-	1	1	0	1	1	1	-	0	0	-	0	0	0	0	0	0	-	0	0	0	0	0	0	0	0	0	0	0	0	0	-	0	0	0	0	0	0	0	0
35559	1	0	1	1	1	1	1	1	-	-	0	1	0	1	-	1	-	0	0	0	0	0	0	0	0	0	0	0	0	0	0	0	0	-	0	0	0	0	1	0	0	0	0	0	0	0	0	0	0
35007	1	0	1	1	1	1	1	-	0	1	0	1	0	1	1	1	1	0	0	0	-	0	0	0	0	0	0	-	0	0	0	0	0	0	0	0	0	0	0	-	0	0	0	0	0	0	-	0	0
35367	1	0	1	1	1	1	1	1	-	1	-	1	0	1	-	1	1	0	0	0	-	0	0	0	0	0	0	0	0	0	0	0	0	0	0	0	0	0	0	0	0	0	0	0	0	0	0	0	0
39074	1	0	1	1	1	1	0	1	-	-	1	1	0	1	1	1	-	0	0	0	0	0	0	0	0	-	0	0	0	0	0	0	0	0	0	0	0	0	0	0	0	0	0	0	-	0	0	0	0
38730	1	0	1	1	1	1	1	1	-	-	1	1	0	1	1	1	-	0	-	0	0	0	0	0	0	0	0	0	0	0	0	0	0	0	0	0	0	0	-	0	0	0	0	0	0	-	0	0	0
36257	1	0	1	1	1	1	1	1	1	-	1	1	0	1	-	1	-	0	-	0	0	0	0	0	0	0	0	0	0	0	0	0	0	0	0	0	0	0	0	0	0	0	-	0	0	0	0	0	0
37674	1	0	1	1	1	1	1	1	-	-	-	1	0	1	1	1	1	0	-	0	-	0	0	0	0	0	0	0	0	0	0	0	0	0	0	0	0	0	0	0	0	0	0	0	0	0	0	-	0
37816	1	0	1	1	1	1	1	1	-	-	-	1	0	1	1	1	1	0	0	0	0	0	0	0	0	0	0	0	0	0	0	0	0	0	0	0	0	0	0	0	0	0	0	0	0	-	0	-	0
37312	1	0	1	1	-	1	1	1	1	0	1	1	0	1	1	1	0	0	0	0	0	0	0	0	0	0	0	0	0	0	0	0	0	0	0	0	0	0	0	0	0	-	0	0	0	-	0	-	0
38256	-	0	1	1	1	1	-	1	-	1	1	1	0	1	1	1	1	0	0	0	0	0	0	0	0	0	0	0	0	0	0	0	0	0	0	0	0	0	0	-	0	0	0	0	0	0	0	0	0
34446	1	0	1	1	1	1	1	1	-	-	-	1	0	1	1	1	1	0	0	0	0	0	0	0	0	0	0	0	0	0	0	0	0	0	0	0	0	0	0	0	0	0	0	0	0	0	0	0	0
38037	1	0	1	1	1	1	0	1	1	-	1	1	0	1	1	1	-	0	0	0	0	0	0	0	0	0	0	0	0	0	0	0	0	0	0	0	0	0	0	0	0	0	0	0	0	0	0	0	0
38297	1	0	1	1	1	1	-	1	1	1	-	1	0	1	-	1	1	0	0	0	0	0	0	0	0	0	0	0	0	0	0	0	0	0	0	0	0	0	0	0	0	0	0	0	0	-	0	0	0
38265	1	0	1	1	1	1	1	1	-	-	-	1	0	1	1	1	1	0	0	0	0	0	0	0	0	0	0	0	0	0	0	0	0	0	0	0	0	0	-	0	0	0	0	0	0	0	0	0	0
35730	1	0	1	1	1	1	1	1	-	-	1	1	0	1	1	1	-	0	0	0	0	-	0	0	0	0	0	0	0	0	0	0	0	0	0	0	0	0	0	0	0	0	0	0	0	0	0	0	0
37496	1	0	1	1	1	1	1	1	1	-	1	1	0	1	-	1	-	0	0	0	0	0	0	-	0	0	0	0	0	0	0	0	0	0	0	0	0	0	0	0	0	0	0	0	0	0	0	0	0
36148	1	0	1	1	1	1	1	1	-	-	1	1	0	1	1	1	-	0	0	0	0	0	0	0	0	0	0	0	0	0	0	0	0	0	0	0	0	0	0	0	0	0	0	0	0	0	0	0	0
37215	1	0	1	1	1	1	1	1	-	1	-	1	0	1	1	1	-	0	0	0	0	0	0	0	0	0	0	0	0	0	0	0	0	0	0	0	0	0	0	0	0	0	0	0	0	0	0	-	0
34891	1	0	1	1	1	1	1	1	1	-	1	1	0	1	-	1	-	0	0	0	0	0	0	0	0	0	0	0	0	0	0	0	0	0	0	0	0	0	0	0	0	0	0	0	0	0	0	0	0
36040	1	0	1	1	1	1	1	1	-	-	-	1	0	1	1	1	1	0	0	0	0	0	0	0	0	0	0	0	0	0	0	0	0	0	0	0	0	0	0	0	0	0	0	0	0	0	0	-	0
35282	1	0	1	1	1	1	1	1	1	-	-	1	0	1	1	1	-	0	0	0	0	0	0	0	0	0	0	0	0	0	0	0	0	0	0	0	0	0	0	0	0	0	0	0	0	0	0	0	0
36909	1	0	1	-	-	1	1	1	1	-	1	1	0	1	1	1	1	0	0	0	0	0	0	0	0	0	0	0	0	0	0	0	0	0	0	0	0	0	0	0	0	0	0	0	0	0	0	0	0
38250	1	0	1	1	1	1	1	1	-	1	-	1	0	1	1	1	-	0	0	0	0	0	0	0	0	0	0	0	0	0	0	0	0	0	0	0	0	0	0	0	0	0	0	0	0	0	0	0	0
35611	0	0	1	1	1	0	0	1	1	1	1	0	0	0	1	0	1	0	0	0	0	0	0	0	0	0	0	0	0	0	0	0	0	0	0	0	0	0	0	0	0	0	0	0	0	0	0	0	0
35800	1	0	-	1	1	1	1	0	1	1	-	1	0	1	1	1	1	0	0	0	0	0	0	0	0	0	0	0	0	0	0	0	0	0	0	0	0	0	0	0	0	0	0	0	0	0	0	-	0
37332	1	0	1	1	1	1	1	1	0	-	0	1	0	1	1	1	1	0	0	0	0	0	0	0	0	0	0	0	0	0	0	0	0	0	0	0	0	0	0	0	0	0	0	0	0	-	0	0	0
35284	1	0	1	1	1	1	0	1	-	-	1	1	0	1	1	1	1	0	0	0	0	0	0	0	0	0	0	0	0	0	0	0	0	0	0	0	0	0	0	0	0	0	0	0	-	0	0	0	0
35667	1	0	1	1	1	1	1	1	-	1	-	1	0	1	1	1	-	0	0	0	0	0	0	0	0	0	0	0	0	0	0	0	0	0	0	0	0	0	0	0	0	0	0	0	0	0	0	0	0
38147	1	0	1	1	1	1	1	1	1	0	-	1	0	1	1	1	-	0	0	0	0	0	0	0	0	0	0	0	0	0	0	0	0	0	0	0	0	0	0	0	0	0	0	0	0	0	0	0	0
35816	1	0	1	1	1	1	1	1	-	-	-	1	0	1	1	1	1	0	0	0	0	0	0	0	0	0	0	0	0	0	0	0	0	0	0	0	0	0	0	0	0	0	0	0	0	0	0	0	0
34839	1	0	1	1	1	1	1	1	1	-	1	1	0	1	0	1	-	0	0	0	0	0	0	0	0	0	0	0	0	0	0	0	0	0	0	0	0	0	0	0	0	0	0	0	0	0	0	0	0
35788	1	0	1	1	1	1	1	1	-	0	1	1	0	1	1	1	-	0	0	0	0	0	0	0	0	0	0	0	0	0	0	0	0	0	0	0	0	0	0	0	0	0	0	0	0	0	0	0	0
39132	1	0	1	1	1	1	1	1	0	-	0	1	0	1	1	1	1	0	0	0	0	0	0	0	0	0	0	0	0	0	0	0	0	0	0	0	0	0	0	0	0	0	0	0	0	0	0	0	0
35932	1	0	0	0	0	1	1	1	1	1	1	1	0	1	1	1	1	0	0	0	0	0	0	0	0	0	0	0	0	0	0	0	0	0	0	0	0	0	0	0	0	0	0	0	0	0	0	0	0
34590	1	0	1	1	1	1	1	1	1	-	-	1	0	1	1	1	1	-	0	0	-	0	0	0	0	0	0	0	0	0	-	0	0	0	0	0	0	0	0	0	0	0	0	0	0	0	0	-	0
36525	1	0	1	1	1	1	1	1	-	-	-	1	0	1	1	1	1	0	0	0	1	0	0	0	0	0	-	0	0	0	0	0	0	0	0	0	0	0	0	0	0	0	0	0	0	0	0	-	0
34911	1	0	1	1	1	1	-	1	1	1	-	1	0	1	1	1	1	0	0	0	-	0	0	0	0	-	0	0	0	0	-	0	0	0	0	0	0	0	0	0	0	0	0	0	0	0	0	-	0
38513	1	0	1	1	1	1	1	1	-	1	-	1	-	1	1	1	1	0	-	0	-	0	0	0	0	0	-	0	0	0	0	0	0	0	0	0	0	-	-	0	0	0	0	0	0	-	0	-	0
36592	1	0	1	1	1	1	1	1	-	1	-	1	-	1	1	1	1	0	0	0	-	0	0	0	0	0	0	0	0	0	0	0	0	-	0	0	0	0	0	0	0	0	0	0	0	0	0	-	0
38260	1	0	1	1	1	1	1	1	-	1	-	1	0	1	1	1	1	0	0	0	-	0	0	0	0	0	0	0	0	0	0	0	0	0	0	0	0	0	-	0	0	0	0	0	0	0	0	-	0
36352	1	0	1	1	1	1	1	1	1	-	-	1	-	1	1	1	1	0	0	0	-	0	0	0	0	0	0	0	0	0	0	0	0	0	0	0	0	0	0	0	0	0	0	0	0	0	0	-	0
35283	1	0	1	1	1	1	1	1	1	1	-	1	0	1	1	1	-	0	0	0	-	0	0	0	0	0	0	0	-	0	0	0	0	0	0	0	0	0	0	0	0	0	0	0	0	0	0	0	0
34565	1	0	1	1	1	1	1	1	-	1	-	1	0	1	1	1	1	0	0	0	-	0	0	0	0	0	0	0	0	0	-	0	0	0	0	0	0	0	0	0	0	0	0	0	0	0	0	-	0
36146	1	0	1	1	1	1	1	1	-	1	-	1	0	1	1	1	1	0	0	0	-	0	0	0	0	-	0	0	0	0	0	0	0	0	0	0	0	0	0	0	-	0	0	0	0	-	0	0	0
34922	1	0	1	1	1	1	0	1	1	-	1	1	0	1	1	1	1	0	0	0	-	0	0	0	0	0	0	0	0	0	0	0	0	0	0	0	0	0	0	0	0	0	0	0	-	0	0	-	0
35644	1	0	1	1	1	1	1	1	-	1	-	1	0	1	1	1	1	0	0	0	0	0	0	0	0	0	0	0	0	0	0	0	0	-	0	0	0	0	-	0	-	0	0	0	0	0	0	-	0
37835	1	0	1	1	1	1	1	1	-	-	-	1	0	1	-	1	-	0	0	0	0	0	0	0	0	0	1	0	0	0	0	0	0	0	0	0	0	0	-	0	-	0	1	0	0	0	0	0	0
36574	1	0	1	1	1	1	-	-	1	1	1	1	0	1	1	1	1	0	0	0	0	0	0	0	0	-	0	0	0	0	0	0	0	-	0	0	0	0	0	0	0	0	0	0	0	0	0	-	0
38175	1	0	1	1	1	1	1	1	-	1	-	1	0	1	1	1	1	0	0	0	-	0	0	0	0	0	0	0	0	0	0	0	0	0	0	0	0	0	0	0	0	0	0	0	0	0	0	-	0
35210	1	0	1	1	1	1	1	1	-	1	-	1	0	1	-	1	1	0	0	0	1	0	0	0	0	0	0	0	0	0	0	0	0	0	0	0	0	0	0	0	0	0	0	0	0	0	0	0	0
36286	1	0	1	1	1	1	1	1	-	1	-	1	0	1	1	1	1	0	0	0	-	0	0	0	0	0	0	0	0	0	0	0	0	0	0	0	0	0	0	0	0	0	0	0	0	0	0	0	0
34960	1	0	1	1	1	1	-	1	1	1	1	1	0	1	1	-	1	0	0	0	-	0	0	0	0	0	0	0	0	0	0	0	0	-	0	0	0	0	0	0	0	0	0	0	0	0	0	-	0
36018	1	0	1	1	1	1	1	1	-	-	1	1	-	1	1	1	1	0	0	0	-	0	0	0	0	0	0	0	0	0	0	0	0	0	0	0	0	0	0	0	0	0	0	0	0	0	0	-	0
34515	1	0	1	1	1	1	1	1	1	-	-	1	0	1	1	1	1	0	0	0	-	0	0	0	0	0	0	0	0	0	-	0	0	0	0	0	0	0	0	0	0	0	0	0	0	0	0	-	0
38794	1	0	1	1	1	1	1	1	-	-	-	1	0	1	1	1	1	0	0	0	-	1	0	0	0	0	0	0	0	0	0	0	0	0	0	0	0	0	0	0	0	0	0	0	0	-	0	-	0
35747	-	0	1	1	1	1	1	1	1	-	1	1	0	1	1	1	1	0	0	0	0	0	0	0	0	0	0	0	0	0	0	-	0	0	0	0	0	0	0	0	0	0	-	0	0	-	0	0	0
35452	1	0	1	1	1	1	1	1	-	1	-	1	0	1	1	1	1	-	0	0	-	0	0	0	0	0	0	0	0	0	0	0	0	0	0	0	0	0	0	0	0	0	0	0	0	0	0	-	0
39076	1	0	1	1	1	1	1	1	-	1	-	1	0	1	-	1	1	0	0	0	0	0	0	0	0	0	0	0	0	0	0	0	0	0	0	0	0	0	1	0	0	0	0	0	0	0	0	0	0
37522	1	0	1	1	1	1	1	1	1	1	1	0	0	1	0	1	1	0	-	0	0	0	0	0	0	0	0	0	0	0	0	0	0	0	-	0	0	0	0	0	0	0	-	0	0	0	0	0	0
35909	1	0	1	1	1	1	1	1	-	-	1	1	0	1	1	1	1	0	0	0	0	-	0	0	0	-	-	0	0	0	0	0	0	0	0	0	0	0	0	0	0	0	0	0	0	0	0	0	0
38705	0	0	1	1	1	0	1	1	1	1	1	1	0	0	1	0	1	0	1	-	0	0	0	0	0	0	0	0	0	0	0	0	0	0	0	0	0	0	0	0	0	0	0	1	0	0	0	0	0
35524	1	0	-	1	-	1	1	1	1	1	1	1	0	1	1	1	1	0	0	0	0	0	0	0	0	0	0	0	0	0	0	0	0	0	0	-	0	0	0	0	0	0	0	0	0	0	0	0	0
39077	1	0	1	1	1	1	-	1	-	1	1	1	0	1	1	1	1	0	-	0	0	0	0	0	0	0	0	0	0	0	0	0	0	0	0	0	0	0	-	0	0	0	0	0	0	-	0	0	0
39209	1	0	1	1	1	1	1	1	-	1	-	1	0	1	1	1	1	0	0	0	0	0	0	0	0	0	-	0	0	0	0	0	0	0	0	0	0	0	0	0	0	0	0	0	0	0	0	0	0
38366	1	0	1	1	1	1	1	1	-	1	-	1	0	1	1	1	1	0	0	0	0	0	0	0	0	0	0	0	0	0	0	0	0	0	0	0	0	0	0	0	0	0	0	0	0	-	0	-	0
38432	1	0	1	1	1	-	1	1	1	1	1	1	0	1	1	-	1	0	0	0	0	0	0	0	0	0	0	0	0	0	0	0	0	0	0	0	0	0	0	0	0	0	0	0	0	-	0	0	0
38622	1	0	1	1	1	1	1	1	-	-	1	1	0	1	1	1	1	0	0	0	0	0	0	0	0	0	0	0	0	0	0	0	0	0	0	0	-	0	0	0	0	0	0	0	0	-	0	0	0
35163	1	0	1	1	1	1	1	1	-	-	1	1	0	1	1	1	1	0	-	0	0	0	0	0	0	0	0	0	0	0	0	0	0	0	0	0	0	0	0	0	0	0	0	0	0	0	0	0	0
37793	1	-	1	1	1	1	1	1	1	-	1	1	0	1	1	1	-	0	0	0	0	0	0	0	0	0	0	0	0	0	0	0	0	0	0	0	0	0	0	0	0	0	0	0	0	0	0	0	0
34283	1	0	1	1	1	1	1	1	-	0	1	1	0	1	1	1	1	0	-	0	0	0	0	0	0	0	0	0	0	0	0	0	0	0	0	0	0	0	0	0	0	0	0	0	-	0	0	0	0
38805	1	0	1	1	1	1	1	1	1	-	1	1	0	1	1	1	-	0	-	0	0	0	0	0	0	0	0	0	0	0	0	0	0	0	0	0	0	0	0	0	0	0	0	0	0	0	0	0	0
36461	1	0	1	1	1	1	1	1	-	1	-	1	0	1	1	1	1	0	0	0	-	0	0	0	0	0	0	0	0	0	0	0	0	0	0	0	0	0	0	0	0	0	0	0	0	0	0	0	0
39023	1	0	1	1	1	1	1	1	1	-	1	1	-	1	1	1	-	0	0	0	0	0	0	0	0	0	0	0	0	0	0	0	0	0	0	0	0	0	0	0	0	0	0	0	0	-	0	0	0
37876	1	0	1	1	1	1	1	1	0	1	0	1	0	1	1	1	1	0	0	0	0	0	0	0	0	0	0	0	0	0	0	0	0	0	0	0	0	0	0	0	0	0	0	0	-	0	0	0	0
35414	1	0	-	1	1	1	1	1	0	1	0	1	0	1	1	1	1	0	0	0	0	0	0	0	0	0	0	0	0	0	0	0	0	0	0	0	0	0	0	0	0	0	0	0	0	0	0	0	0
37046	1	0	1	1	1	1	1	1	-	1	-	1	0	1	1	1	1	0	0	0	0	0	0	0	0	0	0	0	0	0	0	0	0	0	0	0	0	0	0	0	0	0	0	0	0	0	0	-	0
36808	-	0	1	1	1	1	0	1	1	1	1	1	0	1	1	1	1	0	0	0	0	0	0	0	0	0	0	0	0	0	0	0	0	0	0	0	0	0	0	0	0	0	0	0	0	0	0	0	0
35520	1	0	1	1	1	1	1	1	1	-	1	1	0	1	1	1	-	0	0	0	0	0	0	0	0	0	0	0	0	0	0	0	0	0	0	0	0	0	0	0	0	0	0	0	0	-	0	0	0
38445	1	0	1	1	1	1	0	1	1	1	1	0	0	1	1	1	1	0	0	0	0	0	0	0	0	0	0	0	0	0	0	0	0	0	0	0	0	0	0	0	0	0	0	0	0	-	0	0	0
38732	1	0	1	1	1	1	1	1	1	-	1	1	0	1	1	1	-	0	0	0	0	0	0	0	0	0	0	0	0	0	0	0	0	0	0	0	0	0	0	0	0	0	0	0	0	0	0	0	0
37353	-	0	1	1	1	1	0	1	1	1	1	1	0	1	1	1	1	0	0	0	0	0	0	0	0	0	0	0	0	0	0	0	0	0	0	0	0	0	0	0	0	-	0	0	0	0	0	0	0
35509	1	0	1	1	1	1	1	1	1	-	1	1	0	1	1	1	-	0	0	0	0	0	0	0	0	0	0	0	0	0	0	0	0	0	0	0	0	0	0	0	0	0	0	0	0	0	0	0	0
36843	1	0	1	1	1	1	1	1	1	-	1	1	0	1	1	1	-	0	0	0	0	0	0	0	0	0	0	0	0	0	0	0	0	0	0	0	0	0	0	0	0	0	0	0	0	0	0	0	0
38729	1	0	1	1	1	1	-	1	-	1	1	1	0	1	1	1	1	0	0	0	0	0	0	0	0	0	0	0	0	0	0	0	0	0	0	0	0	0	0	0	0	0	0	0	0	0	0	0	0
35967	1	0	1	1	-	1	1	1	1	1	1	1	0	1	1	-	1	0	0	0	0	0	0	0	0	0	0	0	0	0	0	0	0	0	0	0	0	0	0	0	0	0	0	0	0	0	0	0	0
36880	1	0	1	1	1	1	1	1	1	-	1	1	0	1	1	1	-	0	0	0	0	0	0	0	0	0	0	0	0	0	0	0	0	0	0	0	0	0	0	0	0	0	0	0	0	0	0	0	0
39197	1	0	1	1	1	1	1	1	-	1	1	1	0	1	-	1	1	0	0	0	0	0	0	0	0	0	0	0	0	0	0	0	0	0	0	0	0	0	0	0	0	0	0	0	0	0	0	0	0
34642	1	0	1	1	1	1	-	1	1	1	1	1	0	1	-	1	1	0	0	0	0	0	0	0	0	0	0	0	0	0	0	0	0	0	0	0	0	0	0	0	0	0	0	0	0	0	0	0	0
35212	1	0	1	1	1	1	1	1	1	-	1	1	0	1	1	1	-	0	0	0	0	0	0	0	0	0	0	0	0	0	0	0	0	0	0	0	0	0	0	0	0	0	0	0	0	0	0	0	0
36045	1	0	1	1	1	1	1	1	0	1	0	1	0	1	1	1	1	0	0	0	0	0	0	0	0	0	0	0	0	0	0	0	0	0	0	0	0	0	0	0	0	0	0	0	0	0	0	0	0
37862	1	-	1	1	1	1	1	1	1	1	-	1	-	1	1	1	1	0	0	0	-	0	0	0	0	0	0	0	0	0	-	0	0	0	0	0	0	0	-	0	-	0	0	0	-	-	0	-	0
38239	1	0	1	1	1	1	0	1	-	-	1	1	0	1	1	1	1	0	-	0	0	0	0	0	0	0	0	0	0	0	0	0	0	0	-	0	-	0	-	0	0	-	-	0	-	0	0	0	0
35930	1	-	1	1	1	1	1	1	1	1	-	1	0	1	1	1	1	0	0	0	0	-	0	0	0	-	0	0	0	0	-	0	0	0	0	0	0	0	0	0	0	0	0	0	0	0	0	-	0
39135	1	-	1	1	1	1	1	1	-	1	1	1	0	1	1	1	1	0	0	0	0	0	0	0	0	-	0	0	0	0	-	0	0	-	0	0	0	0	0	0	0	0	0	0	0	-	0	-	0
35343	1	0	1	1	1	1	1	1	-	1	-	1	-	1	1	1	1	0	0	0	1	-	0	0	0	0	0	0	0	0	0	0	0	0	0	0	0	0	0	0	0	0	0	0	0	0	0	-	0
34855	1	0	1	1	1	1	1	1	1	-	-	1	-	1	1	1	1	0	0	0	-	0	0	0	0	0	-	0	0	0	0	0	0	0	0	0	0	0	0	0	0	0	0	0	0	0	0	1	0
38023	1	0	1	1	1	1	-	1	-	-	1	1	0	1	1	-	1	0	1	0	0	0	0	0	0	0	0	0	0	0	0	0	0	0	-	0	-	0	0	0	0	-	0	0	0	0	0	-	0
36180	1	0	1	1	1	1	1	1	-	-	1	1	-	1	-	1	1	0	0	0	1	0	0	0	0	0	0	0	0	0	0	0	0	0	0	0	0	0	0	0	0	0	0	0	0	0	0	-	0
35922	1	0	1	1	1	1	1	1	-	-	1	1	0	1	1	1	-	0	0	0	0	1	0	0	0	-	1	0	0	0	-	0	0	0	0	0	0	0	0	0	0	0	0	0	0	0	0	0	0
35166	1	0	1	1	1	1	-	1	1	1	1	1	0	1	1	1	1	0	0	0	-	0	0	0	0	0	0	0	0	0	-	0	0	0	0	0	0	0	-	0	0	0	0	0	0	0	0	-	0
36427	1	0	1	1	1	1	1	1	-	0	1	1	0	1	1	1	1	0	0	0	0	0	0	0	1	0	0	0	0	0	0	0	0	0	0	0	0	0	0	0	-	0	0	0	0	0	0	-	0
35145	0	0	1	1	1	0	1	1	1	1	1	1	0	0	1	0	1	0	0	-	0	0	0	0	0	0	0	0	0	0	0	0	-	0	-	0	0	-	0	0	0	-	0	-	0	0	0	0	0
37145	1	0	1	1	1	1	1	1	1	-	1	1	0	1	1	1	1	0	0	0	0	0	0	0	0	0	0	0	0	0	0	0	0	0	0	0	0	-	0	0	0	0	0	0	0	0	0	0	0
36065	1	0	1	1	1	1	1	1	-	1	1	1	0	1	1	1	1	0	0	0	-	0	0	0	0	0	0	0	0	0	0	0	0	0	0	0	0	0	0	0	0	0	0	0	0	0	0	-	0
38464	1	0	1	1	1	1	1	1	-	1	1	1	-	1	1	1	1	0	0	0	0	0	0	0	0	0	0	0	0	0	-	0	0	0	0	0	0	0	-	0	0	0	0	0	0	0	0	-	0
38033	1	0	1	1	-	1	1	1	1	1	1	1	0	1	1	1	1	0	-	0	0	0	0	0	0	0	0	0	0	0	0	0	0	0	0	0	0	0	-	0	0	0	0	0	0	-	0	0	0
35821	1	0	1	1	1	1	1	1	1	-	1	1	0	1	1	1	1	0	0	0	0	0	0	0	0	-	-	0	0	0	0	0	0	0	0	0	0	0	0	0	0	0	0	0	0	0	0	0	0
36955	1	0	1	1	1	1	1	1	1	1	-	1	-	1	1	1	1	0	0	0	-	0	0	0	0	0	0	0	0	0	0	0	0	0	0	0	0	0	0	0	0	0	0	0	0	0	0	-	0
36651	1	0	1	1	1	1	1	1	1	1	-	1	0	1	1	1	1	0	0	0	-	0	0	0	0	0	0	0	0	0	0	0	0	0	0	0	0	0	0	0	0	0	0	0	0	-	0	-	0
34434	1	0	1	1	1	1	-	1	1	1	1	1	0	1	1	1	1	-	0	0	-	0	0	0	0	0	0	0	0	0	0	0	0	0	0	0	0	0	0	0	0	0	0	0	0	0	0	0	0
35754	1	0	1	1	1	1	1	1	1	-	1	1	0	1	1	1	1	-	-	0	0	0	0	0	0	0	0	0	0	0	0	0	0	0	0	0	0	0	0	0	0	0	-	0	0	0	0	0	0
35759	1	0	1	1	1	1	1	1	1	1	-	1	-	1	1	1	1	0	0	0	-	0	0	0	0	0	0	0	0	0	0	0	0	0	0	0	0	0	0	0	0	0	0	0	0	0	0	-	0
35550	1	0	1	1	1	1	-	1	1	1	1	1	0	1	1	1	1	0	0	0	0	0	0	0	0	0	0	0	0	0	0	0	0	0	0	0	0	0	-	0	0	0	0	0	0	0	0	-	0
34674	1	0	1	1	-	1	1	1	1	1	1	1	0	1	1	1	1	0	0	0	0	-	0	0	0	0	0	0	0	0	-	0	0	0	0	0	0	0	0	0	0	0	0	0	0	0	0	-	0
38057	1	0	1	1	1	1	1	1	-	1	1	1	0	1	1	1	1	0	-	0	0	0	0	-	0	0	-	0	0	0	0	0	0	0	0	0	0	0	-	0	0	0	0	0	0	-	0	0	0
36283	1	0	1	1	1	1	1	1	-	1	1	1	0	1	1	1	1	0	0	0	-	0	0	0	0	-	0	0	0	0	0	0	0	0	0	0	0	0	0	0	0	0	0	0	0	0	0	0	0
34420	1	0	1	1	1	1	0	1	1	1	1	1	0	1	1	1	1	-	0	0	0	0	0	0	0	0	0	0	0	0	0	0	0	0	0	0	0	0	0	0	0	0	0	0	-	0	0	0	0
37134	1	0	1	1	1	1	1	1	1	-	1	1	0	1	1	1	1	0	0	0	0	0	0	0	0	0	0	0	0	0	0	0	0	0	0	0	0	-	0	0	0	0	0	0	-	0	0	0	0
34899	1	0	1	1	1	1	1	1	1	-	1	1	0	1	1	1	1	0	0	0	0	0	0	0	0	0	0	0	0	0	0	0	0	0	0	0	0	0	0	0	0	0	0	0	0	0	0	0	0
35883	1	0	1	1	1	1	1	1	1	1	-	1	0	1	1	1	1	0	0	0	-	0	0	0	0	0	0	0	0	0	0	0	0	0	0	0	0	0	0	0	0	0	0	0	0	0	0	-	0
35277	1	0	1	1	1	1	1	1	1	-	1	1	0	1	1	1	1	0	0	0	0	0	0	0	0	0	0	0	0	0	0	0	0	0	0	0	0	0	-	0	0	0	0	0	0	0	0	0	0
35894	1	0	1	1	1	1	1	1	1	0	1	1	0	1	1	1	1	0	-	0	0	0	0	0	0	0	0	0	0	0	0	0	0	0	0	0	0	0	0	0	0	0	-	0	0	0	0	0	0
34574	1	0	1	1	1	1	1	1	1	1	1	1	0	1	1	1	-	0	0	0	-	0	-	0	0	0	0	0	0	0	0	0	0	0	0	0	0	0	0	0	0	0	0	0	0	0	0	0	0
38883	1	-	1	1	1	1	1	1	1	1	1	1	-	1	1	1	-	0	0	0	0	0	0	0	0	0	0	0	0	0	0	0	0	0	0	0	0	0	0	0	0	0	0	0	0	0	0	0	0
35907	1	0	1	1	1	1	-	1	1	1	1	1	0	1	1	1	1	0	0	0	0	0	0	0	0	0	0	0	0	0	0	0	0	-	0	0	0	0	0	0	0	0	0	0	0	0	0	0	0
36933	1	0	1	1	1	1	1	1	-	-	1	1	0	1	1	1	1	0	0	0	0	0	0	0	0	0	0	0	0	0	0	0	0	0	0	0	0	-	0	0	0	0	0	0	0	0	0	0	0
34408	1	0	1	1	1	1	-	1	1	1	1	1	0	1	1	1	1	-	0	0	-	0	0	0	0	0	-	0	0	0	0	0	0	0	0	0	0	0	0	0	0	0	0	0	0	0	0	0	0
34799	1	0	1	1	1	1	1	1	1	-	1	1	0	1	1	1	1	0	0	0	0	0	0	0	0	-	-	0	0	0	0	0	0	0	0	0	0	0	0	0	0	0	0	0	0	0	0	0	0
38349	1	0	1	1	1	1	1	1	1	0	1	1	0	1	1	-	1	0	0	0	0	0	0	0	0	0	0	0	0	0	0	0	0	0	0	0	0	-	0	0	0	0	0	0	0	0	0	0	0
36523	1	0	1	1	1	1	1	1	-	1	1	1	0	1	-	1	1	0	0	0	0	0	0	0	1	0	-	0	0	0	0	0	0	0	0	0	0	0	0	0	-	0	0	0	0	0	0	0	0
37609	1	0	1	1	1	1	1	1	1	1	1	1	0	1	0	1	1	0	0	0	-	0	0	0	0	0	-	0	0	0	0	0	0	0	0	0	0	0	0	0	0	0	0	0	0	0	0	0	0
35188	1	0	1	1	1	1	1	0	1	1	1	1	0	1	1	1	1	0	0	0	0	0	0	0	0	0	0	0	0	0	0	0	0	0	0	0	0	0	0	0	0	0	0	0	0	0	0	0	0
34291	1	0	1	1	1	1	0	1	1	1	1	1	0	1	1	1	1	-	0	0	0	0	0	0	0	0	0	0	0	-	0	0	0	0	0	0	0	0	0	0	0	0	0	0	0	0	0	0	0
36453	1	0	1	1	1	1	1	1	-	1	1	1	0	1	1	1	1	0	0	0	-	0	0	0	0	0	0	0	0	0	0	0	0	0	0	0	0	0	0	0	0	0	0	0	0	0	0	0	0
35835	1	0	1	1	1	1	1	1	1	1	1	1	0	1	0	1	1	0	0	0	-	0	0	0	0	0	0	0	0	0	0	0	0	0	0	0	0	0	0	0	0	0	0	0	0	0	0	0	0
37396	1	0	1	-	1	-	1	1	1	1	1	1	0	1	1	1	1	0	0	0	0	1	0	0	0	0	0	0	0	0	0	0	0	0	0	0	0	0	0	0	0	0	0	0	0	-	0	0	0
35919	1	0	1	1	1	1	1	1	1	1	1	1	0	1	-	1	1	0	0	0	0	0	0	0	0	0	0	0	0	0	0	0	0	0	0	0	-	0	0	0	0	0	0	0	0	0	0	0	0
37867	1	0	1	1	1	1	1	1	-	1	1	1	0	1	1	1	1	0	0	0	0	0	0	0	-	0	0	0	0	0	0	0	0	0	0	0	0	0	0	0	-	0	0	0	0	0	0	0	0
34442	-	0	1	1	1	1	1	1	1	1	1	1	0	1	1	1	1	0	-	0	0	0	0	0	0	0	0	0	0	0	0	0	0	0	0	0	0	0	0	0	0	0	0	0	0	0	0	0	0
35393	1	0	1	1	1	1	1	1	1	1	1	1	0	1	1	1	-	0	0	0	-	0	0	0	0	0	0	0	0	0	0	0	0	0	0	0	0	0	0	0	0	0	0	0	0	0	0	0	0
36547	1	0	1	1	1	1	1	1	-	1	1	1	0	1	1	1	1	0	0	0	0	0	0	0	0	0	0	0	0	0	0	0	0	0	0	0	0	0	0	0	0	0	0	0	0	0	0	-	0
35272	1	0	1	1	1	1	-	1	1	1	1	1	0	1	1	1	1	0	0	0	0	0	0	0	0	0	0	0	0	0	0	0	0	0	0	0	0	0	-	0	-	0	0	0	0	0	0	0	0
38938	1	0	1	1	1	1	1	1	-	1	1	1	0	1	1	1	1	0	0	0	0	0	0	0	0	0	0	0	0	0	0	0	0	0	0	0	0	0	-	0	0	0	0	0	0	0	0	0	0
38902	1	0	1	1	1	1	-	1	1	1	1	1	0	1	1	1	1	0	0	0	0	0	0	0	0	0	0	0	0	0	0	0	0	0	0	0	0	0	0	0	-	0	0	0	0	0	0	0	0
35462	1	0	1	1	1	1	0	1	1	1	1	1	0	1	1	1	1	0	0	0	0	0	0	0	0	0	0	0	0	0	0	0	0	0	0	0	0	0	0	0	0	0	0	0	0	0	0	0	0
38306	1	0	1	1	1	1	1	1	1	1	1	1	0	1	-	1	1	0	0	0	0	0	0	0	0	0	0	0	0	0	0	0	0	0	0	0	0	0	0	0	0	0	0	0	0	0	0	0	0
34400	1	0	1	1	1	1	0	1	1	1	1	1	0	1	1	1	1	0	0	0	0	0	0	0	0	0	0	0	0	0	0	0	0	0	0	0	0	0	0	0	0	0	-	0	0	0	0	0	0
34820	1	0	1	1	1	1	1	1	1	1	1	1	0	1	1	1	-	0	0	0	0	0	0	0	0	0	0	0	0	0	0	0	0	0	0	0	0	0	0	0	0	0	0	0	0	0	0	0	0
35884	1	0	1	1	-	1	1	1	1	1	1	1	0	1	1	1	1	0	0	0	0	0	0	0	0	0	0	0	0	0	0	0	0	0	0	0	0	0	0	0	0	0	0	0	0	0	0	0	0
38369	1	0	1	1	1	1	1	1	1	1	-	1	0	1	1	1	1	0	0	0	0	0	0	0	0	0	0	0	0	0	0	0	0	0	0	0	0	0	0	0	0	0	0	0	0	0	0	0	0
37864	1	0	1	1	1	1	1	1	-	1	1	1	0	1	1	1	1	0	0	0	0	0	0	0	0	0	0	0	0	0	0	0	0	0	0	0	0	0	0	0	0	0	0	0	0	0	0	0	0
35605	1	0	1	1	1	1	0	1	1	1	1	1	0	1	1	1	1	0	0	0	0	0	0	0	0	0	0	0	0	0	0	0	0	0	0	0	0	0	0	0	0	0	0	0	-	0	0	0	0
38111	1	0	1	1	1	1	1	1	1	-	1	1	0	1	1	1	1	0	0	0	0	0	0	0	0	0	0	0	0	0	0	0	0	0	0	0	0	0	0	0	0	0	0	0	0	0	0	0	0
36454	1	0	1	1	1	1	1	1	1	-	1	1	0	1	1	1	1	0	0	0	0	0	0	0	0	0	0	0	0	0	0	0	0	0	0	0	0	0	0	0	0	0	0	0	0	0	0	0	0
35464	-	0	1	1	1	1	1	1	1	1	1	1	0	1	1	1	1	0	0	0	0	0	0	0	0	0	0	0	0	0	0	0	0	0	0	0	0	0	0	0	0	0	0	0	0	0	0	0	0
36138	1	1	1	1	1	1	-	1	1	-	1	1	0	1	1	1	1	0	-	0	0	0	0	0	-	0	0	0	0	0	0	0	0	0	-	0	0	-	0	-	0	-	-	0	0	-	0	0	0
35712	1	-	1	1	1	1	1	1	1	-	1	1	-	1	1	1	-	0	0	0	1	0	0	0	0	-	0	0	0	0	-	0	0	0	0	0	0	-	0	0	0	0	0	0	0	0	0	-	0
38734	1	0	1	1	1	1	1	1	1	1	1	-	0	1	1	1	1	0	0	0	0	0	0	0	0	0	-	0	0	0	0	0	-	0	0	-	0	0	-	0	0	0	0	-	-	0	0	1	0
37562	1	-	1	1	1	1	1	1	1	1	1	1	0	1	1	1	1	0	0	0	0	-	0	0	0	0	0	0	0	0	0	0	0	0	0	0	0	0	-	0	-	0	0	0	0	-	0	-	0
35525	1	-	-	1	-	1	1	1	1	1	1	1	0	1	1	1	1	0	0	0	-	0	0	0	0	0	0	0	0	0	0	0	0	0	0	0	0	0	0	0	0	0	0	1	0	0	0	1	0
38273	1	0	1	1	1	1	1	1	1	-	1	1	0	1	1	1	-	0	0	0	0	0	-	0	0	0	0	0	0	0	0	0	0	0	0	0	0	-	0	0	0	-	0	0	0	0	-	0	0
34582	1	0	1	1	1	1	1	1	1	1	-	1	-	1	1	1	1	0	0	0	1	0	-	0	0	0	0	0	0	0	0	0	0	0	0	0	0	0	0	0	0	0	-	0	0	0	0	-	0
35104	1	0	1	1	1	1	1	1	1	1	-	1	0	1	1	1	1	0	0	0	-	0	0	0	0	0	0	0	-	0	0	0	0	0	0	0	0	0	0	0	0	0	0	0	0	0	0	0	0
37384	1	0	1	1	1	1	1	1	1	1	1	1	-	1	1	1	1	0	0	0	-	0	0	0	0	0	0	0	0	0	0	0	0	0	0	0	0	-	0	0	-	0	0	0	0	0	0	-	0
38619	1	0	1	1	1	1	1	1	1	1	1	1	0	1	1	1	1	0	0	0	0	0	0	0	0	0	0	0	0	0	0	0	0	0	0	0	0	0	0	0	0	-	-	0	0	-	0	0	0
35427	1	0	1	1	1	1	1	1	1	1	1	1	0	1	1	1	1	-	0	0	-	0	0	0	0	0	0	0	0	0	0	0	0	0	0	-	0	0	0	0	-	0	0	0	0	0	0	0	0
35848	1	0	1	1	1	1	1	1	1	1	1	1	0	1	1	1	1	0	0	0	0	-	0	0	0	-	0	0	0	0	0	0	0	-	0	0	0	0	0	0	-	0	0	0	0	-	0	-	0
35105	1	0	1	1	1	1	1	1	1	1	-	1	0	1	1	1	1	-	0	0	1	0	0	0	0	0	0	0	0	0	-	0	0	0	0	0	0	0	0	0	0	0	0	0	0	0	0	-	0
35780	1	0	1	1	1	1	1	1	1	1	1	1	0	1	1	1	1	0	0	0	0	0	0	0	0	0	0	0	0	0	0	0	0	0	0	0	0	0	0	0	0	0	0	0	-	0	0	-	0
34830	1	0	1	1	1	1	1	1	1	1	1	1	-	1	1	1	1	0	0	0	-	0	0	0	0	0	0	0	0	0	-	0	0	0	0	0	0	0	0	0	0	0	0	0	-	0	0	-	0
37168	1	0	1	1	1	1	1	1	1	1	1	1	-	1	1	1	1	0	0	0	-	0	0	0	0	0	0	0	0	0	0	0	0	0	0	0	0	0	-	0	0	0	0	0	0	0	0	-	0
37319	1	0	1	1	1	1	1	1	1	1	1	1	-	1	1	1	1	0	0	0	-	0	0	0	0	0	0	0	0	0	0	0	0	0	0	0	0	0	0	0	0	0	0	0	0	0	0	-	0
34541	1	0	1	1	1	1	1	1	1	1	1	1	0	1	1	1	1	-	0	0	-	0	0	0	0	0	0	0	-	0	0	0	0	0	0	0	0	0	0	0	0	0	0	0	0	0	0	0	0
36495	1	0	1	1	1	1	1	1	1	1	-	1	0	1	1	1	1	0	0	0	-	0	-	0	0	0	0	0	0	0	0	0	0	-	0	0	0	0	0	0	0	0	0	0	0	0	0	1	0
36016	1	0	1	1	1	1	1	1	1	1	1	1	-	1	1	1	1	0	0	0	-	-	0	0	0	0	0	0	0	0	0	0	0	0	0	0	0	-	0	0	0	0	0	0	0	0	0	-	0
36377	1	0	1	1	1	1	1	1	1	1	1	1	0	1	1	1	1	0	0	0	0	0	0	0	0	-	0	0	0	0	0	0	0	-	0	0	0	-	0	0	0	0	0	0	0	-	0	-	0
34539	1	0	1	1	1	1	1	1	1	1	1	1	0	1	1	1	1	0	0	0	-	0	0	0	0	0	0	0	-	0	0	0	0	0	0	0	0	0	0	0	0	0	0	0	0	0	0	-	0
38438	1	0	1	1	1	1	1	1	1	1	1	1	0	1	1	1	1	0	-	0	0	0	0	0	0	0	0	0	0	0	0	0	-	0	0	0	-	0	0	-	0	0	0	0	0	-	0	0	0
36089	1	0	1	1	1	1	1	1	1	1	1	1	0	1	1	1	1	0	0	0	0	0	0	0	0	0	0	0	0	0	0	0	-	0	0	0	0	0	0	0	0	0	0	-	0	-	0	0	0
36317	1	0	1	1	1	1	1	1	1	1	1	1	-	1	1	1	1	0	0	0	-	0	0	0	0	0	0	0	0	0	0	0	0	0	0	0	0	0	0	0	0	0	0	0	0	0	0	-	0
35273	1	0	1	1	1	1	1	1	1	1	1	1	0	1	1	1	1	0	0	0	0	0	0	0	0	0	0	0	0	0	0	0	0	0	0	0	0	0	-	0	0	0	0	0	0	0	0	-	0
39114	1	0	1	1	1	1	1	1	1	1	1	1	-	1	1	1	1	0	-	0	0	0	0	0	0	0	0	0	0	0	0	0	0	0	0	0	0	0	-	0	0	0	0	0	-	-	0	-	0
34807	1	0	1	1	1	1	1	1	1	1	1	1	0	1	1	1	1	0	0	0	0	0	0	0	0	0	0	0	0	0	0	0	0	0	0	0	0	0	0	0	0	0	0	0	0	0	0	-	0
37653	1	0	1	1	1	1	1	1	1	1	1	1	-	1	1	1	1	0	0	0	-	0	0	0	0	-	0	0	0	0	0	0	0	0	0	0	0	0	0	0	0	0	0	0	0	-	0	0	0
35476	1	0	1	1	1	1	1	1	1	-	1	1	0	1	1	1	1	0	1	0	0	0	0	0	0	0	0	0	0	0	0	0	0	0	0	0	0	0	0	0	0	0	-	0	0	0	0	0	0
38642	1	0	1	1	1	1	1	1	1	1	1	1	0	1	1	1	1	0	0	0	0	0	0	0	0	0	0	0	0	0	0	0	0	0	0	0	0	0	-	0	0	0	0	0	0	-	0	-	0
37694	1	0	1	1	1	1	1	1	1	1	1	1	0	1	1	1	1	0	0	0	0	-	0	0	0	0	0	0	0	0	0	0	0	0	0	0	0	0	-	0	0	0	0	0	0	0	0	0	0
36245	1	0	1	1	1	1	1	1	1	1	1	1	0	1	1	1	1	0	0	0	-	0	0	0	0	0	0	0	0	0	-	0	0	0	0	0	0	0	0	0	0	0	0	0	0	0	0	-	0
36520	1	0	1	1	1	1	1	1	1	1	1	1	0	1	1	1	1	0	0	0	-	-	0	0	0	0	0	0	0	0	0	0	0	0	0	0	0	0	-	0	0	0	0	0	0	0	0	-	0
38190	1	0	1	1	1	1	1	-	1	1	1	1	-	1	1	1	1	0	0	0	-	0	0	0	0	0	0	0	0	0	0	0	0	0	0	0	0	0	0	0	0	0	0	0	1	0	0	-	0
35301	1	0	1	1	1	1	1	1	1	1	1	1	0	1	1	1	1	0	0	0	0	0	0	0	0	0	0	0	0	0	-	0	0	0	0	0	0	0	0	0	0	0	0	0	0	0	0	0	0
35366	1	0	1	1	1	1	1	1	1	1	1	1	0	1	1	1	1	0	0	0	0	0	0	0	0	0	0	0	0	0	0	0	0	0	0	0	0	0	0	0	0	0	0	0	0	0	0	-	0
36819	1	0	1	1	1	1	1	1	1	1	1	1	0	1	1	1	1	0	0	0	-	0	0	0	0	0	0	0	0	0	0	0	0	0	0	0	0	0	0	0	0	0	0	0	0	0	0	0	0
39235	1	0	1	1	1	1	1	1	1	1	1	1	0	1	1	1	1	0	0	0	-	0	0	0	0	0	0	0	0	0	0	0	0	0	0	0	0	-	0	0	0	0	0	0	0	0	0	-	0
34413	1	0	1	1	1	1	1	1	1	1	1	1	0	1	1	1	1	0	0	0	0	0	0	0	0	0	0	0	0	0	0	0	0	0	0	0	0	0	0	0	0	0	0	0	0	0	0	0	0
38728	1	0	1	1	1	1	1	1	1	1	1	1	0	1	1	1	1	0	-	0	0	0	0	0	0	0	0	0	0	0	0	0	0	0	0	0	0	0	0	0	0	0	0	0	0	-	0	0	0
38506	1	0	1	1	1	1	1	1	1	1	1	1	0	1	1	1	1	0	0	0	0	0	0	0	0	0	0	0	0	0	0	0	0	0	0	0	0	0	0	0	0	0	0	0	0	0	0	0	0
35971	1	0	1	1	1	1	1	1	1	1	1	1	0	1	1	1	1	0	0	0	0	0	0	0	0	0	0	0	0	0	0	0	0	0	0	0	0	0	0	0	0	0	0	0	-	0	0	-	0
37037	1	0	1	1	1	1	1	1	1	1	1	1	0	1	1	1	1	0	0	0	-	0	0	0	0	0	0	0	0	0	0	0	0	0	0	0	0	0	0	0	0	0	0	0	0	0	0	0	0
37237	1	0	1	1	1	1	1	1	1	1	1	1	0	1	1	1	1	0	0	0	-	0	0	0	0	0	0	0	0	0	0	0	0	0	0	0	0	0	0	0	0	0	0	0	0	0	0	-	0
37984	1	0	1	1	1	1	1	1	-	1	1	1	0	1	1	1	1	0	0	0	0	0	0	0	0	0	0	0	0	0	0	0	0	0	0	0	0	0	-	0	0	0	0	0	0	0	0	0	0
37397	1	0	1	1	1	1	1	1	1	1	1	1	0	1	1	1	1	0	0	0	0	0	0	0	0	0	0	0	0	0	0	0	0	0	0	0	0	0	0	0	0	0	0	0	0	0	0	0	0
36259	1	0	1	1	1	1	1	1	1	1	1	1	0	1	1	1	1	0	0	0	0	0	0	0	0	0	0	0	0	0	0	0	0	0	0	0	0	0	0	0	0	0	0	0	0	0	0	0	0
38182	1	0	1	1	1	1	1	1	1	1	1	1	0	1	1	1	1	0	-	0	0	0	0	0	0	0	0	0	0	0	0	0	0	0	0	0	0	0	0	0	0	0	0	0	0	0	0	0	0
37710	1	0	1	1	1	1	1	1	1	1	1	1	0	1	1	1	1	0	0	0	0	0	0	0	0	0	0	0	0	0	0	0	0	0	0	0	0	0	0	0	0	0	0	0	0	0	0	0	0
37377	1	0	1	1	1	1	1	1	1	1	1	1	0	1	1	1	1	0	0	0	0	0	0	0	0	0	0	0	0	0	0	0	0	0	0	0	0	0	0	0	0	0	0	0	0	0	0	0	0
34697	1	0	1	1	1	1	1	1	1	1	1	1	0	1	1	1	1	0	0	0	0	0	0	0	0	0	0	0	0	0	0	0	0	0	0	0	0	0	0	0	0	0	0	0	0	0	0	0	0
37467	1	0	1	1	1	1	1	1	1	1	1	1	0	1	1	1	1	0	0	0	0	0	0	0	0	0	0	0	0	0	0	0	0	0	0	0	0	0	0	0	0	0	0	0	0	0	0	0	0
35560	1	0	1	1	1	1	1	1	1	1	1	1	0	1	1	1	1	0	-	0	0	0	0	0	0	0	0	0	0	0	0	0	0	0	0	0	0	0	0	0	0	0	0	0	0	0	0	0	0
34745	1	0	1	1	1	1	1	1	1	1	1	1	0	1	1	1	1	0	0	0	0	0	0	0	0	0	0	0	0	0	0	0	0	0	0	0	0	0	0	0	0	0	0	0	0	0	0	0	0
37292	1	0	1	1	1	1	1	1	1	1	1	1	0	1	1	1	1	0	0	0	0	0	0	0	0	0	0	0	0	0	0	0	0	0	0	0	0	0	0	0	0	0	0	0	0	0	0	0	0
38441	1	0	1	1	1	1	1	1	1	1	1	1	0	1	1	1	1	0	0	0	0	0	0	0	0	0	0	0	0	0	0	0	0	0	0	0	0	0	0	0	0	0	0	0	0	0	0	0	0
38151	1	0	1	1	1	1	1	1	1	1	1	1	0	1	1	1	1	0	0	0	0	0	0	0	0	0	0	0	0	0	0	0	0	0	0	0	0	0	0	0	0	0	0	0	0	0	0	0	0
37209	1	0	1	1	1	1	1	1	1	1	1	1	0	1	1	1	1	0	0	0	0	0	0	0	0	0	0	0	0	0	0	0	0	0	0	0	0	0	0	0	0	0	0	0	0	0	0	0	0
37289	1	0	1	1	1	1	1	1	1	1	1	1	0	1	1	1	1	0	0	0	0	0	0	0	0	0	0	0	0	0	0	0	0	0	0	0	0	0	0	0	0	0	0	0	0	0	0	0	0
38056	1	0	1	1	1	1	1	1	1	1	1	1	-	1	1	1	1	0	0	0	1	0	0	0	0	0	0	0	0	0	0	0	0	0	0	0	0	-	-	0	0	0	0	0	0	-	0	-	0
37122	1	0	1	1	1	1	1	1	1	1	1	1	0	1	1	1	1	0	0	0	-	0	0	0	0	0	0	0	0	0	0	0	0	0	0	0	0	0	-	0	0	0	0	0	0	0	0	1	0
37603	1	0	1	1	1	1	1	0	1	1	1	-	0	1	1	1	1	0	0	0	0	0	0	0	0	0	0	0	0	0	0	0	0	0	0	0	0	0	-	-	0	0	0	0	1	-	0	1	0
37365	1	0	1	1	1	1	1	1	1	-	1	1	0	1	1	1	-	0	1	0	0	0	0	0	0	0	-	0	0	0	0	0	0	-	-	0	0	0	0	0	0	0	0	0	0	0	0	0	0
35918	1	0	1	1	1	1	1	1	1	-	1	1	0	1	1	1	1	-	0	0	-	1	-	1	0	0	0	0	0	0	0	0	0	0	0	0	0	0	0	0	0	0	0	0	0	0	0	0	0
36205	1	0	1	1	1	1	1	1	1	1	-	1	0	1	1	1	1	0	0	0	-	0	1	0	0	0	0	0	0	0	0	0	0	0	0	0	0	0	0	0	0	0	0	0	0	-	0	1	0
37176	1	0	1	1	1	1	1	1	-	1	1	1	-	1	1	1	1	0	0	0	1	1	0	0	0	0	0	0	0	0	0	0	0	0	0	0	0	0	0	0	0	0	0	0	0	0	0	-	0
38446	1	0	1	1	1	1	1	1	1	1	1	1	-	1	1	1	1	0	0	0	-	0	0	0	0	0	-	0	0	0	0	0	0	0	0	0	0	0	0	0	0	0	0	0	0	0	0	1	0
38595	1	0	1	1	1	1	1	1	-	1	1	1	0	1	1	1	1	0	0	0	0	-	0	0	0	0	0	0	0	0	0	0	0	1	0	0	0	0	0	0	-	0	0	0	0	0	0	0	0
38248	1	0	1	1	1	1	1	1	1	1	1	1	0	1	1	1	1	0	-	0	0	0	0	0	0	0	0	0	0	0	0	0	0	-	0	0	0	0	1	0	0	0	0	0	0	0	0	0	0
37372	1	0	1	1	1	1	1	1	1	1	1	1	0	1	1	1	1	0	0	0	0	0	0	0	0	0	0	0	0	0	0	0	0	0	0	0	0	0	1	0	-	0	0	0	0	0	0	0	0
34908	1	0	1	1	1	1	1	1	1	1	1	1	0	1	1	1	1	0	0	0	0	0	0	0	0	0	0	0	0	0	0	0	0	0	0	0	0	0	0	0	0	0	0	0	0	0	0	0	0
38148	1	0	1	1	1	1	1	1	1	1	1	1	0	1	1	1	1	0	0	0	-	0	0	0	0	0	0	0	0	0	0	0	0	0	0	0	0	0	0	0	0	0	0	0	0	0	0	0	0
34985	1	0	1	1	1	1	1	1	-	-	-	1	0	1	1	1	1	-	0	0	-	0	0	0	0	0	-	0	-	0	-	0	0	0	0	1	0	0	0	0	0	0	0	0	0	0	-	1	0
36691	1	0	1	1	1	1	1	1	1	1	1	1	-	1	1	1	1	0	0	0	1	-	0	0	0	0	-	0	0	0	0	0	0	-	0	0	0	0	-	0	0	0	0	0	0	-	0	-	0
36326	-	0	1	1	1	1	1	1	1	-	1	1	0	1	1	1	1	0	1	0	0	0	0	0	0	0	0	0	0	0	0	-	0	0	0	0	0	0	0	-	-	-	0	0	0	0	0	0	0
38448	-	-	1	1	1	1	1	1	1	1	1	1	1	1	1	1	0	0	0	0	-	0	0	0	0	0	0	0	0	0	0	0	0	0	0	0	0	0	-	0	0	0	0	0	-	0	0	0	0
34725	1	0	1	1	1	1	1	1	1	1	1	1	-	1	1	1	1	-	0	0	0	0	0	0	0	0	0	0	0	0	-	0	0	0	0	0	0	0	0	0	0	0	0	0	0	0	0	0	0
37227	1	0	1	1	1	1	1	1	1	1	1	1	0	1	1	1	1	0	0	0	0	0	1	0	0	0	0	0	0	0	0	0	0	0	0	0	0	0	0	0	0	0	0	0	0	0	0	0	0
35156	1	-	1	1	1	1	1	1	-	-	-	1	-	1	1	1	1	0	0	0	1	-	0	0	0	0	0	0	0	0	-	0	0	0	0	0	0	-	-	0	0	0	0	0	0	-	0	1	0
35478	1	0	1	1	1	1	1	1	-	-	-	1	1	1	1	1	-	0	0	0	1	-	0	0	0	0	0	0	0	0	0	0	0	0	0	0	0	0	0	0	0	0	0	0	-	0	0	1	0
37746	1	0	1	1	1	1	1	1	1	1	1	-	1	1	1	1	1	0	0	0	1	0	0	0	0	0	0	0	0	0	0	0	0	0	0	0	0	0	0	0	0	0	0	0	0	0	0	-	0
34313	1	0	1	1	1	1	1	1	1	1	1	1	-	1	1	1	1	0	0	0	1	0	0	0	0	0	0	0	-	0	-	0	0	0	0	0	0	0	0	0	0	0	0	0	0	0	0	1	0
36900	1	0	1	1	1	1	1	-	0	-	0	1	0	1	-	1	0	1	1	0	-	1	0	0	0	0	0	0	0	0	0	0	0	0	0	0	0	0	1	0	0	0	0	1	1	1	0	0	0
36183	1	0	1	1	1	1	1	1	0	1	-	1	0	1	1	1	-	-	0	-	1	1	-	0	0	1	-	-	1	1	-	-	-	0	-	0	-	0	0	0	0	0	0	0	-	0	-	0	-
36744	1	0	1	1	1	1	1	1	1	1	1	1	-	1	1	1	1	0	0	0	1	-	0	0	0	-	0	0	0	0	0	0	0	0	0	0	0	-	0	0	0	0	0	0	0	0	0	1	0
34484	0	0	-	1	1	0	0	0	0	0	0	1	0	0	0	0	0	-	0	0	0	-	0	0	0	0	0	0	0	-	0	0	0	0	0	1	0	0	0	0	0	0	0	0	-	0	-	-	0
38456	1	-	1	1	1	1	1	1	1	-	-	1	1	1	-	1	1	0	0	0	1	0	0	0	0	0	0	0	0	0	-	0	0	0	0	0	0	-	-	0	0	0	-	0	-	-	0	1	0
38515	1	-	1	1	1	1	1	1	1	-	-	1	-	1	1	1	1	0	0	0	1	-	-	0	0	0	0	0	0	0	-	0	0	0	0	0	0	-	1	0	0	0	-	0	0	0	0	1	0
34894	1	0	1	1	1	1	1	-	1	-	1	1	1	1	-	1	-	-	0	0	-	0	0	0	0	0	0	0	0	0	-	0	0	0	0	0	0	-	0	0	0	0	0	0	-	0	0	1	0
37591	1	-	1	1	1	1	1	1	-	-	-	1	1	1	1	1	1	0	0	0	1	0	0	0	0	0	0	0	-	0	-	0	0	0	0	0	0	0	0	0	0	0	0	0	-	0	0	1	0
37062	1	0	1	1	1	1	1	-	-	-	0	1	1	1	-	1	0	0	0	0	1	0	0	0	0	0	0	0	0	0	0	0	0	0	0	0	0	-	0	0	0	0	0	0	-	0	0	1	0
34983	1	0	-	1	1	1	1	1	1	1	1	1	1	1	1	1	1	0	0	0	0	0	0	0	0	0	0	0	0	0	0	0	0	0	0	0	0	0	0	0	0	0	0	0	0	0	0	0	0
37316	1	-	1	1	1	1	1	1	1	1	1	1	1	1	1	1	1	0	0	0	1	0	0	0	0	0	0	-	0	0	0	0	0	0	0	0	0	0	0	0	0	0	-	0	-	-	0	1	0
37341	1	1	1	1	1	1	1	1	1	1	1	1	0	1	1	1	1	0	0	0	0	0	0	0	0	0	0	0	0	0	0	0	0	0	0	-	0	1	0	-	0	-	-	0	0	0	0	0	0
37688	1	-	1	1	1	1	1	1	1	1	1	1	1	1	1	1	1	0	-	0	1	0	0	0	0	0	0	0	0	0	0	0	0	0	0	0	0	-	0	0	0	0	-	0	-	-	0	1	0
37102	0	1	-	1	1	0	0	0	0	0	0	0	0	0	0	0	0	0	0	0	0	-	0	0	-	0	0	0	0	0	0	0	-	0	0	1	-	1	0	1	0	0	0	0	0	-	0	0	0
37905	-	0	-	-	-	-	-	-	1	-	1	-	0	-	1	-	-	0	0	0	0	0	0	0	0	0	0	0	0	0	0	0	0	0	0	1	0	0	0	1	0	0	0	0	0	0	0	0	0
36115	-	0	-	1	-	-	1	0	0	0	0	-	0	1	-	-	0	0	0	1	1	0	0	0	0	0	0	0	0	0	0	0	0	0	0	1	1	0	0	1	-	0	0	0	0	0	0	0	0
34577	-	1	0	-	0	-	-	0	-	0	-	-	0	-	0	-	0	0	0	0	0	0	0	0	0	0	0	0	0	0	0	0	0	0	0	1	0	1	0	1	0	1	1	0	0	0	0	0	0
38969	-	1	0	0	-	-	0	0	0	0	0	0	0	0	0	0	0	0	0	0	0	0	0	0	0	0	0	0	0	0	0	0	0	0	0	1	0	1	0	1	0	1	1	0	0	0	0	0	0
35371	0	1	0	1	1	0	0	0	-	0	0	0	0	0	0	0	0	-	0	-	-	1	0	0	0	0	0	0	0	0	0	0	-	0	0	1	0	1	0	1	0	-	-	-	1	0	1	1	-
34864	1	0	1	1	1	1	1	1	-	-	1	1	0	1	1	1	1	0	0	-	0	-	1	1	-	1	-	-	1	-	1	-	-	1	1	0	0	0	0	0	-	0	0	0	0	0	1	0	-
35751	1	1	1	1	1	1	1	1	1	1	1	1	-	1	1	1	1	0	0	0	0	0	0	0	0	0	0	0	0	0	0	0	0	0	0	1	0	-	0	-	-	-	-	0	0	0	0	0	0
36518	-	0	-	-	-	-	-	-	0	0	0	-	0	-	0	-	-	0	0	1	0	1	1	1	1	1	1	1	1	1	1	1	1	1	1	0	0	0	0	0	1	0	0	0	0	0	1	0	1
38678	-	0	-	-	-	-	-	-	0	0	0	-	0	-	0	-	0	0	0	1	0	1	1	1	1	1	1	1	1	1	1	1	1	1	1	0	0	0	0	0	1	0	0	0	0	0	1	0	1
34536	-	-	1	1	1	-	-	0	0	0	0	-	0	-	-	-	0	0	0	-	1	0	0	0	0	0	0	-	1	-	-	0	0	0	0	1	-	0	0	1	0	0	0	0	0	0	-	-	-
35925	-	-	1	1	1	-	-	0	0	0	0	-	0	-	0	-	0	0	0	1	-	0	0	-	-	0	0	0	1	-	-	-	0	0	0	1	1	0	0	1	-	0	0	0	0	0	-	0	-
38361	-	0	-	-	-	-	1	-	0	-	0	-	0	-	-	-	-	0	0	1	0	1	1	1	1	1	1	1	1	1	1	1	1	1	1	0	0	0	0	0	1	0	0	0	0	0	1	0	1
35425	-	-	1	1	1	-	-	0	0	0	0	-	0	-	0	1	0	0	0	1	-	0	-	-	0	0	0	-	1	-	-	0	-	0	0	1	1	0	0	1	-	0	0	0	0	0	-	0	0
38949	-	-	1	1	1	0	-	0	0	0	0	0	0	-	0	-	0	0	0	1	-	0	-	-	-	0	0	-	1	-	-	0	-	0	0	1	1	0	0	1	-	0	0	0	0	0	-	0	-
36029	-	-	1	1	1	-	-	0	0	0	0	-	0	-	0	-	0	0	0	1	1	0	-	-	-	0	0	-	1	-	-	0	-	0	0	1	1	0	0	1	-	0	0	0	0	0	-	0	-
35923	-	-	1	1	1	-	-	0	0	0	0	-	0	-	0	-	0	0	0	1	1	0	-	-	-	0	0	-	1	-	-	0	-	0	0	1	1	0	0	1	-	0	0	0	0	0	1	0	-
35004	0	1	-	0	0	-	-	1	1	1	1	0	1	0	-	0	1	0	0	0	0	0	0	0	0	0	0	0	0	0	0	0	0	0	0	1	0	1	0	1	0	1	1	0	0	0	0	0	0
37473	-	1	-	-	-	-	-	-	-	-	-	-	1	-	-	-	-	0	0	0	0	0	0	0	0	0	0	0	0	0	0	0	0	0	0	1	0	1	0	1	0	1	1	0	0	0	0	0	0
38986	-	1	-	-	-	-	-	-	1	0	1	1	1	-	-	-	0	0	0	0	0	0	0	0	0	0	0	0	0	0	0	0	0	0	0	1	0	1	0	1	0	1	1	0	0	0	0	0	0
38486	1	1	1	1	1	1	1	-	-	-	0	1	1	1	1	1	-	0	0	0	0	0	0	0	0	0	0	0	0	0	0	0	0	0	0	1	0	0	0	1	0	1	1	0	0	0	0	1	0
38736	1	1	1	1	1	1	1	1	-	-	-	1	1	1	1	1	-	0	0	0	0	0	0	0	0	0	0	0	0	0	0	0	0	0	0	1	0	0	0	1	0	1	1	0	0	0	0	1	0
38808	1	0	1	-	1	-	1	-	1	1	1	-	0	-	1	1	1	0	0	0	1	1	1	0	1	0	1	1	0	1	1	1	1	1	0	0	-	0	0	0	1	1	1	0	0	0	1	1	0
37033	0	1	1	1	1	0	-	0	0	0	0	-	0	-	0	0	0	0	0	1	1	0	1	1	1	0	1	1	-	1	1	1	1	0	1	1	1	0	0	1	1	0	0	0	0	0	1	0	1
37940	-	0	-	-	-	-	-	-	0	0	0	-	0	-	0	-	0	1	1	1	1	1	-	1	1	1	1	1	1	1	1	1	1	1	1	0	1	0	-	0	1	0	0	1	-	1	1	1	1
38475	-	0	1	-	1	-	1	-	0	-	0	-	0	-	-	-	0	0	0	1	1	0	1	1	1	1	1	1	1	1	1	1	1	1	1	1	1	-	0	0	0	0	0	0	0	0	1	-	1
38954	-	0	-	-	-	-	-	0	1	1	1	-	1	0	0	-	1	1	1	1	1	1	0	1	0	0	1	0	1	1	0	0	1	1	1	0	1	0	1	0	1	0	0	1	1	1	0	1	0
35654	-	1	1	1	1	-	-	0	0	0	0	-	0	0	0	-	0	0	0	1	1	0	1	1	1	0	-	1	1	1	1	1	1	0	1	1	1	0	0	1	1	0	0	0	0	0	1	0	1
38830	-	1	1	1	1	0	-	0	0	0	0	-	0	-	0	-	0	0	0	1	1	0	1	1	1	0	-	1	1	1	1	1	1	0	1	-	1	0	0	1	1	0	0	0	0	0	1	0	1
34290	-	0	0	-	-	-	-	0	0	0	0	-	0	-	0	-	0	0	0	1	1	0	0	0	0	0	0	0	1	0	0	0	0	0	0	1	1	-	0	-	-	1	1	0	0	0	0	0	0
38517	-	1	1	1	1	-	-	0	0	0	-	-	0	-	0	-	0	0	0	1	1	0	1	1	1	0	-	1	1	1	1	-	1	0	1	1	1	0	0	1	1	0	0	0	0	0	1	0	1
37979	-	1	1	1	1	-	-	0	0	0	0	-	0	-	0	-	0	0	0	1	1	0	1	1	1	0	1	1	1	1	1	1	1	0	1	-	1	0	0	1	1	0	0	0	0	0	1	0	1
35313	-	0	-	-	-	-	-	-	-	-	-	-	0	-	-	-	-	1	1	1	1	1	1	1	1	-	1	1	1	1	1	1	1	1	1	0	1	0	1	0	1	0	0	1	1	1	1	1	1
38714	-	0	-	-	-	-	-	-	0	-	0	-	0	-	0	-	0	1	1	1	-	1	1	1	1	1	1	1	1	1	1	1	1	1	1	0	1	0	1	0	1	0	0	1	1	1	1	1	1
38089	-	0	-	0	-	-	-	0	0	0	0	-	0	-	0	-	0	1	1	1	1	1	1	1	1	-	1	1	1	1	1	1	1	1	1	0	1	0	1	0	1	0	0	1	1	1	1	1	1
39091	-	1	1	1	1	1	1	-	-	-	-	1	1	1	-	1	-	0	0	0	0	0	0	0	0	0	0	0	0	0	0	0	0	0	0	1	0	1	0	1	0	1	1	0	0	0	0	0	0
37359	1	0	1	1	1	1	1	-	1	1	1	1	0	1	1	1	1	0	0	0	1	1	1	0	1	-	1	1	0	1	1	1	1	1	0	0	1	0	0	0	1	1	1	0	0	0	1	1	0
34468	-	0	-	-	-	-	-	-	-	0	0	-	0	-	-	-	-	1	1	1	1	1	1	1	1	1	1	1	1	1	1	1	1	1	1	0	1	0	1	0	1	0	0	1	1	1	1	1	1
36737	-	0	-	-	-	-	-	-	0	-	-	-	0	-	0	-	0	1	1	1	1	1	1	1	1	1	1	1	1	1	1	1	1	1	1	0	1	0	1	0	1	0	0	1	1	1	1	1	1
37958	-	1	1	1	1	0	0	0	0	0	0	0	0	0	0	0	0	0	0	1	1	0	1	1	1	-	-	1	1	1	1	1	1	0	1	1	1	0	0	1	1	0	0	0	0	0	1	0	1
38322	-	0	-	-	-	1	-	-	0	0	0	1	0	-	-	-	0	1	1	1	1	1	1	1	1	1	1	1	1	1	1	1	1	1	1	0	1	0	1	0	1	0	0	1	1	1	1	1	1
39157	-	1	-	-	-	-	-	1	1	1	1	-	1	-	0	-	1	0	0	0	0	0	0	0	0	0	0	0	0	0	0	0	0	0	0	1	0	1	0	1	0	1	1	0	0	0	0	1	0
36336	-	0	-	0	-	-	-	-	0	0	0	0	0	-	0	-	0	1	1	1	1	1	1	1	1	1	1	1	1	1	1	1	1	1	1	0	1	0	1	0	1	0	0	1	1	1	1	1	1
34930	-	0	-	-	-	-	-	0	0	0	0	0	0	-	0	-	0	1	1	1	1	1	1	1	1	1	1	1	1	1	1	1	1	1	1	0	1	0	1	0	1	0	0	1	1	1	1	1	1
36503	1	1	1	1	1	1	1	-	-	-	-	1	1	1	-	1	-	0	0	0	0	-	0	0	0	0	0	0	0	0	0	0	0	0	0	1	0	1	0	1	0	1	1	0	0	0	0	0	0
39176	-	1	1	1	1	-	-	1	1	1	1	1	1	-	1	-	1	0	0	0	0	0	0	0	0	0	0	0	0	0	0	0	0	0	0	1	0	1	0	1	0	1	1	0	0	0	0	0	0
34778	1	1	1	1	1	1	1	-	-	-	-	1	1	1	-	1	-	0	0	0	0	0	0	0	0	0	0	0	0	0	0	0	0	0	0	1	0	1	0	1	0	1	1	0	0	0	0	0	0
34517	-	1	1	1	1	-	1	0	0	0	0	1	1	1	1	-	0	1	-	1	1	1	0	0	0	0	0	-	1	-	1	-	0	0	0	1	-	-	-	-	-	1	-	1	-	1	-	1	-
38449	-	1	-	0	-	0	-	1	1	1	1	-	1	0	0	-	1	0	0	0	0	0	0	0	0	0	0	0	0	0	0	0	0	-	0	1	0	1	0	1	0	1	1	0	0	0	0	1	0
37708	-	0	-	0	-	-	0	0	0	0	0	0	1	0	0	0	0	1	1	1	1	1	1	1	1	1	1	1	1	1	1	1	1	1	1	0	1	0	1	0	1	0	0	1	1	1	1	1	1
37698	1	1	-	-	1	1	1	1	1	1	1	1	1	1	-	1	1	0	0	0	0	0	0	0	0	0	0	0	0	0	0	0	0	0	0	1	0	1	0	1	0	1	1	0	0	0	0	0	0
34570	1	1	1	1	1	1	1	1	1	-	1	1	1	1	1	1	-	0	0	0	0	0	0	0	0	0	0	0	0	0	0	0	0	0	0	1	0	1	0	-	0	1	1	0	0	0	0	0	0
39055	-	0	-	-	-	-	1	1	1	-	1	-	1	-	0	-	0	1	-	1	1	1	1	1	1	-	1	1	1	1	1	1	1	1	1	0	1	0	-	0	1	0	0	1	1	1	1	1	1
37863	-	0	1	1	1	-	-	-	0	-	1	-	0	-	-	-	-	1	1	1	-	1	1	1	1	1	1	1	1	1	1	1	1	1	1	0	1	0	1	0	1	0	0	1	1	1	1	1	1
36639	-	1	-	-	-	-	-	1	1	1	1	-	1	-	1	-	1	0	0	0	0	0	0	0	0	0	0	0	0	0	0	0	0	0	0	1	0	1	0	1	0	1	1	0	0	0	0	1	0
38177	-	1	-	-	-	-	-	1	1	1	1	-	1	-	1	-	1	0	0	0	0	0	0	0	0	0	0	0	0	0	0	0	0	0	0	1	0	1	0	1	0	1	1	0	0	0	0	1	0
35869	-	1	-	-	-	-	-	1	1	1	1	-	1	-	1	0	1	0	0	0	0	0	0	0	0	0	0	0	0	0	0	0	0	-	0	1	0	1	0	1	0	1	1	0	0	0	0	1	0
38317	1	1	-	-	-	-	-	1	0	1	-	-	1	1	-	1	1	0	0	0	0	0	-	0	0	0	0	0	0	0	0	0	0	0	0	1	0	1	0	1	0	1	1	0	0	0	0	1	0
38129	-	0	1	1	1	-	1	-	0	-	1	-	0	-	-	-	-	1	1	1	-	1	1	1	1	1	1	1	1	1	1	1	1	1	1	0	1	0	1	0	1	0	0	1	1	1	1	1	1
36188	-	1	-	-	-	-	1	1	1	1	1	-	1	-	-	1	1	0	0	0	0	0	0	0	0	0	0	0	0	0	0	0	0	0	0	1	0	1	0	1	0	1	1	0	0	0	0	1	0
37315	1	1	1	1	1	1	1	1	-	1	-	1	1	1	1	1	1	0	0	0	0	0	0	0	0	0	0	0	0	0	0	0	0	0	0	1	0	1	0	1	0	1	1	0	0	0	0	0	0
34771	1	1	1	1	1	1	1	1	1	1	1	1	1	1	-	1	1	0	0	0	0	0	0	0	0	0	-	0	0	0	0	0	0	0	0	1	0	1	0	1	0	1	1	0	0	0	0	0	0
38693	1	1	-	1	-	-	1	1	0	1	-	-	1	1	-	1	1	0	0	0	0	-	0	0	0	0	-	0	0	0	0	0	0	-	0	1	0	1	-	1	0	1	1	0	0	0	0	1	0
37646	1	1	1	1	1	1	-	-	1	1	1	1	1	1	1	1	1	0	0	0	0	0	-	0	0	0	0	0	0	0	0	0	0	0	0	1	0	1	0	1	0	1	1	0	0	0	0	0	0
37889	1	1	1	1	1	1	-	-	1	1	1	1	1	1	1	1	1	0	0	0	0	0	0	0	0	0	0	0	0	0	0	0	0	0	0	1	0	1	0	1	0	1	1	0	0	0	0	0	0
36628	0	1	0	0	0	0	-	0	0	0	0	0	1	0	0	0	0	1	1	1	1	1	1	0	1	1	-	1	0	1	-	1	1	1	-	0	1	1	1	1	-	1	1	-	1	1	1	1	1
35728	-	0	0	-	0	-	-	0	1	0	0	0	1	-	0	-	0	1	1	1	1	1	-	1	1	1	1	1	1	1	1	1	0	1	1	0	1	0	1	0	1	0	-	1	1	1	1	1	-
35213	1	0	-	-	-	1	-	1	-	-	-	-	0	1	-	1	-	1	1	1	1	1	1	1	1	1	1	1	1	1	1	1	1	1	1	0	1	0	1	0	1	0	0	1	1	1	1	1	1
36411	1	1	1	1	1	1	1	1	1	1	1	1	1	1	-	1	1	0	0	0	0	0	0	0	0	0	0	0	0	0	0	0	0	0	0	1	0	1	0	1	0	1	1	0	0	0	0	0	0
36111	0	1	0	0	0	0	0	0	0	0	0	0	1	0	0	0	0	-	1	1	1	1	-	-	1	1	-	1	0	1	-	1	1	1	1	-	1	1	1	1	-	-	1	-	1	1	-	1	1
36084	0	0	-	0	0	-	-	0	1	0	0	0	1	-	0	-	0	1	1	1	1	1	1	1	1	1	1	1	1	1	1	1	-	1	1	0	1	-	1	0	1	-	-	1	1	1	1	1	1
37030	1	0	1	1	1	-	1	-	-	-	1	1	0	1	-	-	-	1	1	1	-	1	1	1	1	1	1	1	1	1	1	1	1	1	1	0	1	0	1	0	1	0	0	1	1	1	1	1	1
37872	1	0	1	1	1	1	1	-	-	-	-	-	0	1	-	1	-	1	1	1	1	1	1	1	1	1	1	1	1	1	1	1	1	1	1	0	1	0	1	0	1	0	0	1	1	1	1	1	1
39238	-	0	0	0	-	-	-	0	0	0	0	1	0	-	0	-	0	0	0	1	1	0	1	1	1	1	1	1	1	1	1	1	1	1	1	1	1	-	0	1	0	1	1	0	0	0	1	0	1
34587	-	0	1	1	1	-	1	1	-	-	1	1	0	-	1	-	1	1	1	1	1	1	1	1	1	1	1	1	1	1	1	1	1	1	1	0	1	0	1	0	1	0	0	1	1	-	1	1	1
35739	1	0	1	-	-	1	-	-	-	-	0	-	1	1	-	1	-	1	1	1	1	1	1	1	1	1	1	1	1	1	1	1	1	1	1	0	1	0	1	0	1	0	0	1	1	1	1	1	1
37313	1	0	1	-	-	1	1	-	-	-	-	1	0	1	-	1	-	1	1	1	1	1	1	1	1	1	1	1	1	1	1	1	1	1	1	0	1	0	1	0	1	0	0	1	1	1	1	1	1
34694	-	0	1	1	1	1	1	-	-	-	0	1	0	-	-	1	-	1	1	1	1	1	1	1	1	1	1	1	1	1	1	1	1	1	1	0	1	0	1	0	1	0	0	1	1	1	1	1	1
37642	-	0	-	-	-	-	1	1	1	-	1	-	1	-	0	-	0	1	1	1	1	1	1	1	1	1	1	1	1	1	1	1	1	1	1	0	1	0	1	0	1	0	0	1	1	1	1	1	1
37480	1	0	1	1	1	-	1	-	-	-	-	1	0	1	-	1	-	0	0	0	1	0	1	1	1	1	1	1	1	1	1	1	1	1	1	1	1	-	0	0	0	1	1	0	0	0	1	0	1
35437	1	1	1	1	1	1	1	1	-	1	-	1	1	1	-	1	1	0	0	0	-	0	0	0	0	0	0	0	0	0	0	0	0	-	0	1	0	1	0	1	-	1	1	0	0	0	0	1	0
38424	-	0	1	1	1	1	1	-	0	-	-	1	0	1	-	1	-	1	1	1	1	1	1	1	1	1	1	1	1	1	1	1	1	1	1	0	1	0	1	0	1	0	0	1	1	1	1	1	1
35378	1	1	1	1	1	1	1	1	-	1	-	1	1	1	-	1	1	0	0	0	-	0	0	0	0	0	0	0	0	0	0	0	0	0	0	1	0	1	0	1	0	1	1	0	0	0	0	1	0
36530	1	0	1	1	1	1	1	-	-	-	-	1	0	1	-	1	-	0	0	0	1	0	1	1	1	1	1	1	1	1	1	1	1	1	1	1	1	-	0	0	0	1	1	0	0	0	1	0	1
37854	1	0	1	1	1	1	1	-	-	-	-	1	0	1	-	1	-	1	1	1	1	1	1	1	1	1	1	1	1	1	1	1	1	1	1	0	1	0	1	0	1	0	0	1	1	1	1	1	1
38825	1	0	1	1	1	1	1	-	-	-	-	1	0	1	-	1	-	1	1	1	1	1	1	1	1	1	1	1	1	1	1	1	1	1	1	0	1	0	1	0	1	0	0	1	1	1	1	1	1
38479	1	0	1	1	1	1	1	-	0	0	0	1	0	1	-	1	-	1	1	1	1	1	1	1	1	1	1	1	1	1	1	1	1	1	1	0	1	0	1	0	1	0	0	1	1	1	1	1	1
36854	0	1	0	0	0	0	0	0	0	0	0	0	1	0	0	0	0	1	1	-	1	1	-	-	1	1	-	1	-	1	1	1	1	-	-	-	1	1	1	1	-	1	1	1	1	1	-	1	1
37248	1	0	1	1	1	1	1	-	-	-	-	1	0	1	-	1	-	0	0	0	1	0	1	1	1	1	1	1	1	1	1	1	1	1	1	1	1	1	0	0	0	1	1	0	0	0	1	0	1
37356	1	-	1	1	1	1	1	1	1	1	1	1	1	1	1	1	1	1	1	0	0	-	0	0	0	0	0	0	0	0	0	0	0	0	0	1	1	1	1	1	0	0	0	1	1	1	0	-	0
34350	0	1	0	0	0	0	0	1	1	1	1	0	1	0	1	0	1	1	1	1	1	0	-	0	-	-	0	1	1	1	1	-	1	-	1	1	1	-	-	-	-	-	1	1	1	-	1	1	1
34744	0	1	0	0	0	1	0	0	-	-	1	0	1	0	-	0	0	0	0	1	1	-	1	1	1	1	1	1	1	1	1	1	1	1	1	1	1	0	-	1	-	1	-	0	0	0	1	0	1
35574	0	0	0	0	0	0	-	0	0	0	0	0	0	-	0	-	0	0	0	1	1	0	-	1	1	1	1	1	1	1	1	1	1	1	1	1	1	-	0	1	0	0	0	0	0	0	1	0	1
37314	1	1	1	1	1	1	1	1	1	1	1	1	1	1	1	1	1	1	1	0	0	1	0	0	0	0	0	0	0	0	0	0	0	0	0	-	0	1	1	1	0	0	0	1	1	1	0	1	0
37411	0	1	0	0	0	0	0	-	1	0	1	0	1	0	0	0	0	1	1	1	1	-	0	1	1	-	-	1	1	1	1	-	1	-	1	1	1	1	1	-	1	1	-	1	0	1	1	1	1
36014	1	0	1	1	1	1	1	1	1	1	1	1	1	1	1	1	1	-	1	0	1	1	1	-	-	1	1	1	1	1	1	-	-	1	-	0	1	0	-	-	1	-	1	1	1	1	-	1	-
38922	-	0	1	1	1	0	-	0	1	1	1	-	0	-	0	0	1	0	0	1	-	0	1	-	1	1	1	1	1	1	1	1	-	1	1	1	-	1	0	1	1	-	-	0	0	0	1	0	1
39140	-	0	1	-	1	0	-	0	1	1	1	0	0	-	0	0	1	0	0	-	-	0	1	-	1	1	1	1	1	1	1	1	-	1	1	1	-	1	0	1	1	1	1	0	0	0	1	0	1
38080	0	0	1	-	1	0	0	0	1	1	1	-	0	0	0	0	1	0	0	1	-	0	1	1	1	-	1	1	1	1	1	1	1	-	1	1	1	1	0	1	1	-	-	0	0	0	1	0	1
37903	-	-	-	-	-	-	1	-	1	0	1	1	1	-	-	-	0	1	1	1	1	1	1	1	1	1	1	-	1	1	1	1	1	1	1	1	1	1	1	0	-	1	1	1	1	1	1	1	1
36990	-	1	-	-	-	-	-	-	1	0	1	1	1	-	0	-	-	0	0	0	1	1	1	1	1	1	1	-	0	1	1	1	1	1	1	1	1	0	0	0	1	1	1	0	0	0	1	-	1
38750	-	1	-	-	-	-	-	-	1	0	1	1	1	-	0	-	-	0	0	0	1	1	1	1	1	1	1	-	0	1	1	1	1	1	1	1	1	0	0	0	1	1	1	0	0	0	1	-	1
34316	1	0	1	1	1	1	1	1	1	-	1	1	1	-	-	-	-	1	1	1	1	1	1	1	1	1	1	1	1	1	1	1	1	1	1	0	1	0	1	0	1	0	0	1	1	1	1	1	1
34724	1	1	1	1	1	1	1	1	1	1	1	1	1	1	1	1	1	1	1	1	1	1	0	0	0	0	0	0	1	0	0	0	0	0	0	1	1	-	1	-	1	-	-	1	1	-	0	1	0
37435	-	1	-	-	-	-	-	-	0	0	0	-	1	-	1	-	0	1	1	1	1	1	1	1	1	1	1	1	1	1	1	1	1	1	1	-	1	1	1	0	1	1	1	1	1	1	1	1	1
37486	-	1	-	-	1	-	-	-	1	-	1	1	1	-	-	-	-	0	0	0	1	1	1	1	1	1	1	-	0	1	1	1	1	1	1	1	1	0	0	0	1	1	1	0	0	0	1	0	1
34439	-	0	0	0	0	-	0	0	0	0	0	0	-	-	0	-	0	1	0	-	1	1	1	1	1	1	1	1	1	1	1	1	-	1	-	1	1	-	1	1	1	1	1	1	1	1	1	1	1
39260	-	-	-	-	-	-	-	1	0	0	0	-	1	-	1	-	-	1	-	1	-	1	1	1	1	1	1	1	1	1	1	1	1	1	1	1	1	-	-	1	1	1	1	1	1	1	1	1	1
38972	-	0	1	1	1	-	-	0	1	1	1	-	0	-	0	-	1	0	0	-	1	0	1	-	1	1	1	1	1	1	1	1	1	1	1	1	-	1	0	1	1	-	1	0	0	0	1	0	1
38246	-	1	-	0	0	0	-	-	1	0	1	1	1	-	0	-	0	1	1	1	-	1	-	0	1	1	1	1	1	1	1	1	1	1	1	0	1	1	1	1	-	0	0	1	1	1	1	1	1
36006	-	0	0	0	0	0	-	0	0	0	0	0	-	0	0	0	0	1	1	1	-	1	1	1	1	1	-	1	1	1	1	1	1	1	1	1	1	1	0	1	-	1	1	1	1	0	1	-	1
38383	0	0	0	0	0	0	0	0	0	0	0	0	1	0	0	0	0	1	1	1	-	1	-	1	1	1	-	1	1	1	-	-	1	-	-	1	-	1	1	1	1	-	1	1	1	1	1	0	-
37938	1	0	1	1	1	1	1	1	1	1	1	1	0	-	-	-	1	0	0	1	-	0	1	1	-	1	1	1	1	1	1	1	1	1	1	1	1	-	0	1	1	-	-	0	0	-	1	0	1
38998	-	-	1	-	-	-	-	-	1	0	1	1	1	-	-	-	0	1	1	1	1	1	1	1	1	1	1	-	1	1	1	1	1	1	1	1	1	1	1	-	1	1	1	1	1	1	1	1	1
38197	-	0	1	1	1	0	-	0	1	1	1	-	0	-	0	-	1	0	0	1	1	0	1	-	1	1	1	1	1	1	1	1	1	1	1	1	1	1	0	-	1	-	-	0	0	0	-	0	1
37387	-	0	1	-	1	0	-	0	1	1	1	-	0	-	0	0	1	0	0	1	1	0	1	-	-	1	1	1	1	1	1	1	1	1	1	1	1	1	0	1	-	-	-	0	0	0	1	0	1
38625	-	0	1	-	1	0	-	0	1	1	1	-	0	-	0	0	1	0	0	1	-	0	1	-	1	1	1	1	1	1	1	1	1	1	1	1	1	1	0	1	1	-	-	0	0	0	1	0	1
35305	-	1	-	-	-	-	-	0	0	0	0	-	0	-	-	-	0	1	1	1	1	1	1	1	1	1	1	1	1	1	1	1	1	1	1	1	1	1	1	0	1	1	1	1	1	1	1	1	1
38941	-	1	-	-	-	-	-	0	0	0	0	-	0	-	0	-	0	1	1	1	1	1	1	1	1	1	1	1	1	1	1	1	1	-	1	1	1	1	1	0	1	1	1	1	1	1	1	1	1
38389	0	1	-	0	0	0	-	0	0	0	0	0	-	0	0	0	0	1	1	1	1	1	1	1	1	-	-	1	1	1	1	1	1	1	1	1	1	1	1	0	1	1	1	1	1	1	1	1	1
37493	-	-	0	0	0	-	-	0	0	0	0	0	1	0	0	-	0	1	-	0	1	1	1	1	1	1	1	1	1	1	-	1	1	1	1	1	1	1	-	1	-	1	1	1	1	-	1	-	1
34625	0	1	0	0	0	0	-	0	0	0	0	0	1	-	0	0	0	1	-	1	1	1	1	-	1	1	1	1	1	1	1	1	1	1	1	1	1	1	1	-	-	1	-	1	1	1	1	1	1
36069	0	1	0	0	0	0	0	0	0	0	0	0	1	0	0	0	0	1	1	1	1	1	-	-	1	1	-	1	-	1	1	1	1	1	1	-	1	1	1	1	-	1	1	1	1	1	1	1	1
35440	0	1	0	0	0	0	0	0	0	0	0	0	1	-	0	0	0	1	1	1	1	1	1	-	1	1	-	1	-	1	-	1	1	1	1	-	1	1	1	1	-	1	1	1	1	1	1	1	1
34374	0	1	0	0	0	0	0	1	1	1	1	0	0	0	1	0	1	1	0	1	-	-	1	-	1	1	1	1	1	1	1	1	1	1	1	1	-	-	-	1	1	1	1	1	1	1	1	1	1
38203	-	1	1	-	1	-	-	-	0	0	0	-	1	-	1	-	0	1	-	1	1	1	1	1	1	1	1	1	1	1	1	1	1	1	1	-	1	-	1	0	1	1	1	1	1	1	1	1	1
34904	-	0	1	1	1	-	-	0	1	1	1	-	0	-	0	-	1	0	0	1	-	0	1	1	1	1	1	1	1	1	1	1	1	1	1	1	1	1	0	1	1	-	-	0	0	0	1	0	1
36881	-	0	1	1	1	-	-	0	1	1	1	-	0	-	0	-	1	0	0	1	-	0	1	1	1	1	1	1	1	1	1	1	1	1	1	1	1	1	0	1	1	-	-	0	0	0	1	0	1
35629	-	0	1	1	1	-	-	0	1	1	1	-	0	-	0	-	1	0	0	1	-	0	1	1	1	1	1	1	1	1	1	1	1	1	1	1	1	1	0	1	1	-	-	0	0	0	1	0	1
34967	-	0	1	1	1	-	-	0	1	1	1	-	0	-	0	-	1	0	0	1	-	0	1	1	1	1	1	1	1	1	1	1	1	1	1	1	1	1	0	1	1	-	-	0	0	0	1	0	1
35255	-	0	1	1	1	-	-	0	1	1	1	-	0	-	0	-	1	0	0	1	-	0	1	-	1	1	1	1	1	1	1	1	1	1	1	1	1	1	0	1	1	-	-	0	0	0	1	0	1
39212	-	0	1	-	1	0	-	0	1	1	1	-	0	-	0	0	1	0	0	1	-	0	1	-	1	1	1	1	1	1	1	1	1	1	1	1	1	1	0	1	1	-	-	0	0	0	1	0	1
38579	0	1	-	0	-	0	-	0	0	0	0	0	0	-	0	-	0	1	1	1	1	1	1	1	1	1	1	1	1	1	1	1	1	1	1	1	1	1	1	0	1	1	1	1	1	1	1	1	1
34916	-	1	0	0	0	-	0	0	0	0	0	0	1	-	1	-	0	1	1	1	1	1	1	-	1	-	-	1	1	1	1	1	1	-	1	1	1	1	1	1	-	1	1	1	-	-	1	1	1
36501	0	1	0	0	0	0	0	0	0	0	0	0	1	0	0	0	0	1	1	1	1	1	1	1	1	1	-	1	-	1	-	1	1	1	1	-	1	1	1	1	1	1	1	1	1	1	1	1	1
34557	-	0	1	1	1	-	1	-	1	1	1	-	0	-	-	-	1	0	0	1	-	0	1	1	1	1	1	1	1	1	1	1	1	1	1	1	1	1	0	1	1	-	-	0	0	0	1	0	1
35523	-	0	1	1	1	-	-	-	1	1	1	-	0	-	0	-	1	0	0	1	-	0	1	-	1	1	1	1	1	1	1	1	1	1	1	1	1	1	0	1	1	-	-	0	0	0	1	0	1
36066	-	0	1	1	1	-	-	0	1	1	1	-	0	-	-	-	1	0	0	1	-	0	1	-	1	1	1	1	1	1	1	1	1	1	1	1	1	1	0	1	1	-	-	0	0	0	1	0	1
36301	-	0	1	1	1	-	-	0	1	1	1	-	0	-	0	-	1	0	0	1	-	0	1	1	1	1	1	1	1	1	1	1	1	1	1	1	1	1	0	1	1	-	-	0	0	0	1	0	1
37783	-	0	1	1	1	-	-	0	1	1	1	-	0	-	0	-	1	0	0	1	-	0	1	-	1	1	1	1	1	1	1	1	1	1	1	1	1	1	0	1	1	-	1	0	0	0	1	0	1
37700	-	0	-	-	-	-	-	-	-	1	0	1	0	-	0	-	1	0	0	1	-	0	1	1	1	1	1	1	1	1	1	1	1	1	1	1	1	1	0	1	1	1	-	0	0	0	1	0	1
38386	-	0	1	1	1	-	-	0	1	1	1	-	0	-	0	-	1	0	0	1	-	0	1	-	1	1	1	1	1	1	1	1	1	1	1	1	1	1	0	1	1	-	1	0	0	0	1	0	1
38971	-	0	1	1	1	-	-	0	1	1	1	-	0	-	0	-	1	0	0	1	-	0	1	-	1	1	1	1	1	1	1	1	1	1	1	1	1	1	0	1	1	-	-	0	0	0	1	0	1
37207	-	0	1	1	1	0	-	0	1	1	1	-	0	-	0	-	1	0	0	1	-	0	1	1	1	1	1	1	1	1	1	1	1	1	1	1	1	1	0	1	1	-	-	0	0	0	1	0	1
36023	-	0	1	-	1	-	-	0	1	1	1	0	0	-	0	-	1	0	0	1	-	0	1	1	1	1	1	1	1	1	1	1	1	1	1	1	1	1	0	1	1	-	-	0	0	0	1	0	1
38525	-	0	1	1	1	0	-	0	1	1	1	-	0	-	0	-	1	0	0	1	-	0	-	-	1	1	1	1	1	1	1	1	-	1	1	1	-	1	0	1	1	1	1	0	0	0	1	0	1
37865	-	0	1	1	1	0	-	0	1	1	1	-	0	-	0	0	1	0	0	1	-	0	1	-	1	1	1	1	1	1	1	1	1	1	1	1	-	1	0	1	1	1	-	0	0	0	1	0	1
35488	-	0	1	1	1	0	-	0	1	1	1	0	0	0	0	0	1	0	0	1	-	0	1	-	1	1	1	1	1	1	1	1	1	1	1	1	1	1	0	1	1	-	-	0	0	0	1	0	1
37230	0	1	0	0	0	0	0	0	0	0	0	0	1	0	0	0	0	1	1	1	1	1	-	-	1	1	-	1	-	1	-	1	1	1	1	-	1	1	1	1	1	1	1	1	0	1	1	1	1
34494	-	0	1	1	1	-	1	-	1	1	1	-	0	1	-	-	1	0	0	1	-	0	1	1	1	1	1	1	1	1	1	1	1	1	1	1	1	-	0	1	1	-	-	0	0	0	1	0	1
34543	-	0	1	1	1	-	1	-	1	1	1	-	0	-	-	-	1	0	0	1	1	0	1	1	1	1	1	1	1	1	1	1	1	1	1	1	1	-	0	1	1	-	-	0	0	0	1	0	1
35325	-	0	1	1	1	-	1	-	1	1	1	-	0	-	-	-	1	0	0	1	-	0	1	1	1	1	1	1	1	1	1	1	1	1	1	1	1	1	0	1	1	-	-	0	0	0	1	0	1
35505	-	0	1	1	1	-	-	0	1	1	1	-	0	-	-	-	1	0	0	1	-	0	1	1	1	1	1	1	1	1	1	1	1	1	1	1	1	1	0	1	1	-	-	0	0	0	1	0	1
35709	-	0	1	1	1	-	-	0	1	1	1	-	0	-	-	-	1	0	0	1	-	0	1	-	1	1	1	1	1	1	1	1	1	1	1	1	1	1	0	1	1	-	1	0	0	0	1	0	1
35395	-	0	1	1	1	-	-	0	1	1	1	-	0	-	-	-	1	0	0	1	-	0	1	1	1	1	1	1	1	1	1	1	1	1	1	1	1	1	0	1	1	-	-	0	0	0	1	0	1
37468	0	1	1	1	1	0	-	0	0	0	0	0	0	0	0	0	0	1	1	0	1	1	1	1	1	1	1	1	1	1	-	1	1	1	1	-	1	1	1	0	1	1	1	1	1	1	1	-	1
34703	-	0	1	1	1	-	-	0	1	1	1	-	0	-	0	-	1	0	0	1	-	0	1	1	1	1	1	1	1	1	1	1	1	1	1	1	1	1	0	1	1	-	-	0	0	0	1	0	1
35356	-	0	1	1	1	-	-	0	1	1	1	-	0	-	0	-	1	0	0	1	-	0	1	1	1	1	1	1	1	1	1	1	1	1	1	1	1	1	0	1	1	-	-	0	0	0	1	0	1
36349	-	0	1	1	1	-	-	0	1	1	1	-	0	-	0	-	1	0	0	1	-	0	1	1	1	1	1	1	1	1	1	1	1	1	1	1	1	1	0	1	1	-	-	0	0	0	1	0	1
37268	-	0	1	1	1	-	-	0	1	1	1	-	0	-	0	-	1	0	0	1	-	0	1	-	1	1	1	1	1	1	1	1	1	1	1	1	1	1	0	1	1	-	1	0	0	0	1	0	1
38851	-	0	1	1	1	-	-	0	1	1	1	-	0	-	0	-	1	0	0	1	-	0	1	-	1	1	1	1	1	1	1	1	1	1	1	1	-	1	0	1	1	1	1	0	0	0	1	0	1
36700	-	0	1	-	1	0	-	0	1	1	1	-	0	-	0	-	1	0	0	1	-	0	1	1	1	1	1	1	1	1	1	1	1	1	1	1	1	1	0	1	1	-	-	0	0	0	1	0	1
37775	-	0	1	1	1	0	-	0	1	1	1	-	0	-	0	-	1	0	0	1	-	0	1	-	1	1	1	1	1	1	1	1	1	1	1	1	1	1	0	1	1	1	1	0	0	0	1	0	1
39189	-	0	1	-	1	-	-	0	1	1	1	-	0	-	0	0	1	0	0	1	-	0	1	-	1	1	1	1	1	1	1	1	1	1	1	1	1	1	0	1	1	1	1	0	0	0	1	0	1
35990	-	1	1	-	-	-	1	-	0	0	0	-	1	1	1	-	-	1	1	1	1	1	1	1	1	1	1	1	1	1	1	1	1	1	1	1	1	1	1	0	1	0	0	1	1	1	1	1	1
39116	-	0	-	-	-	-	-	0	0	0	0	0	1	-	0	-	0	1	1	1	1	1	1	1	1	1	1	1	1	1	1	1	1	1	1	0	1	0	1	1	1	1	1	1	1	1	1	1	1
37331	-	0	1	1	1	0	-	0	1	1	1	0	0	-	0	0	1	0	0	1	1	0	1	-	1	1	1	1	1	1	1	1	1	1	1	1	1	1	0	1	1	1	1	0	0	0	1	0	1
37241	0	0	1	-	1	0	-	0	1	1	1	-	0	0	0	0	1	0	0	1	-	0	1	1	1	1	1	1	1	1	1	1	1	1	1	1	1	1	0	1	1	-	-	0	0	0	1	0	1
36813	0	1	0	0	0	0	0	0	1	1	1	0	1	0	1	0	1	1	1	1	-	0	1	-	-	-	-	1	1	1	1	-	1	-	1	1	1	-	1	-	1	1	1	1	1	-	1	-	1
36406	-	1	0	0	0	0	-	0	0	0	0	0	-	-	0	-	0	1	-	1	-	1	1	1	1	1	1	1	-	1	1	1	1	1	1	1	1	1	1	1	-	1	1	1	1	1	1	1	1
35021	0	1	0	0	0	0	0	0	0	0	0	0	1	0	0	0	0	-	1	1	-	1	1	1	1	-	1	1	1	1	1	1	1	1	1	1	1	1	1	1	1	1	1	1	1	1	1	1	1
36268	0	1	0	0	0	0	0	0	0	0	0	0	-	0	0	0	0	1	-	0	-	1	1	1	1	-	-	1	1	1	1	1	1	1	1	1	1	1	-	1	-	1	1	1	1	0	1	1	1
34615	-	0	1	1	1	-	1	-	1	1	1	-	0	-	-	-	1	0	0	1	1	0	1	1	1	1	1	1	1	1	1	1	1	1	1	1	1	1	0	1	1	-	-	0	0	0	1	0	1
36266	-	-	1	1	1	0	-	0	0	0	0	0	0	-	0	0	0	1	1	0	1	1	1	1	1	1	1	1	1	1	1	1	1	1	1	-	1	1	1	0	1	1	1	1	1	1	1	-	1
35783	-	0	1	1	1	-	-	0	1	1	1	-	0	-	-	-	1	0	0	1	-	0	1	1	1	1	1	1	1	1	1	1	1	1	1	1	1	1	0	1	1	-	-	0	0	0	1	0	1
34729	-	0	1	1	1	-	-	0	1	1	1	-	0	-	0	-	1	0	0	1	-	0	1	1	1	1	1	1	1	1	1	1	1	1	1	1	1	1	0	1	1	-	-	0	0	0	1	0	1
34984	-	0	1	1	1	-	-	-	1	1	1	-	0	-	-	0	1	0	0	1	-	0	1	1	1	1	1	1	1	1	1	1	1	1	1	1	1	1	0	1	1	-	-	0	0	0	1	0	1
36022	-	0	1	1	1	-	-	0	1	1	1	-	0	-	-	-	1	0	0	1	-	0	1	1	1	1	1	1	1	1	1	1	1	1	1	1	1	1	0	1	1	-	-	0	0	0	1	0	1
36994	-	0	1	1	1	-	-	0	1	1	1	-	0	-	0	-	1	0	0	1	-	0	1	1	1	1	1	1	1	1	1	1	1	1	1	1	1	1	0	1	1	-	-	0	0	0	1	0	1
35646	-	0	1	1	1	-	-	0	1	1	1	-	0	-	0	-	1	0	0	1	-	0	1	1	1	1	1	1	1	1	1	1	1	1	1	1	1	1	0	1	1	-	-	0	0	0	1	0	1
35593	-	0	1	1	1	-	-	0	1	1	1	-	0	-	0	-	1	0	0	1	-	0	1	1	1	1	1	1	1	1	1	1	1	1	1	1	1	1	0	1	1	-	-	0	0	0	1	0	1
35522	-	0	1	1	1	-	-	0	1	1	1	-	0	-	0	-	1	0	0	1	-	0	1	1	1	1	1	1	1	1	1	1	1	1	1	1	1	1	0	1	1	-	1	0	0	0	1	0	1
37304	-	0	1	1	1	-	-	0	1	1	1	-	0	-	0	-	1	0	0	1	-	0	1	1	1	1	1	1	1	1	1	1	1	1	1	1	1	1	0	1	1	-	1	0	0	0	1	0	1
39003	-	0	1	1	1	-	-	0	1	1	1	-	0	-	0	-	1	0	0	1	-	0	1	-	1	1	1	1	1	1	1	1	1	1	1	1	1	1	0	1	1	1	-	0	0	0	1	0	1
34751	-	0	1	1	1	-	-	0	1	1	1	-	0	-	0	0	1	0	0	1	-	0	1	1	1	1	1	1	1	1	1	1	1	1	1	1	1	1	0	1	1	-	-	0	0	0	1	0	1
37738	-	0	1	1	1	0	-	0	1	1	1	-	0	-	0	0	1	0	0	1	-	0	1	1	1	1	1	1	1	1	1	1	1	1	1	1	1	1	0	1	1	-	-	0	0	0	1	0	1
38523	-	0	-	0	-	-	-	0	0	0	0	0	1	-	0	-	0	1	1	1	1	1	1	1	1	1	1	1	1	1	1	1	1	1	1	0	1	0	1	1	1	1	1	1	1	1	1	1	1
37729	0	0	0	0	0	-	-	0	0	0	0	0	1	-	0	0	0	1	1	1	1	1	-	1	1	1	1	1	1	1	1	1	1	1	1	0	1	0	1	1	1	1	1	1	1	1	1	1	1
37106	0	1	0	0	0	0	0	0	0	0	0	0	1	0	0	0	0	1	1	1	1	1	-	-	1	1	1	1	-	1	-	1	1	1	1	-	1	1	1	1	-	1	1	1	1	1	1	1	1
35043	-	1	-	-	-	-	-	-	0	0	0	-	1	-	-	-	-	1	1	1	1	1	1	1	1	1	1	1	1	1	1	1	1	1	1	1	1	1	1	0	1	1	1	1	1	1	1	1	1
35286	-	0	1	1	1	-	1	0	1	1	1	-	0	-	-	-	1	0	0	1	-	0	1	1	1	1	1	1	1	1	1	1	1	1	1	1	1	1	0	1	1	-	-	0	0	0	1	0	1
37169	-	0	1	1	1	-	-	0	1	1	1	-	0	-	0	-	1	0	0	1	-	0	1	1	1	1	1	1	1	1	1	1	1	1	1	1	1	1	0	1	1	-	-	0	0	0	1	0	1
35642	-	0	1	1	1	-	-	0	1	1	1	-	0	-	0	-	1	0	0	1	-	0	1	1	1	1	1	1	1	1	1	1	1	1	1	1	1	1	0	1	1	1	-	0	0	0	1	0	1
35562	-	0	1	1	1	-	-	0	1	1	1	-	0	-	0	-	1	0	0	1	-	0	1	1	1	1	1	1	1	1	1	1	1	1	1	1	1	1	0	1	1	-	1	0	0	0	1	0	1
36825	-	0	1	-	1	-	-	0	1	1	1	-	0	-	0	-	1	0	0	1	-	0	1	1	1	1	1	1	1	1	1	1	1	1	1	1	1	1	0	1	1	1	-	0	0	0	1	0	1
36385	-	0	1	1	1	-	-	0	1	1	1	-	0	-	0	-	1	0	0	1	-	0	1	1	1	1	1	1	1	1	1	1	1	1	1	1	1	1	0	1	1	-	1	0	0	0	1	0	1
36643	1	-	1	-	1	1	1	-	1	-	1	1	1	1	-	1	-	1	1	1	1	1	1	1	1	1	1	-	1	1	1	1	1	1	1	1	1	1	1	0	1	1	1	1	1	1	1	1	1
36355	1	1	1	-	-	1	1	-	1	-	1	1	1	-	-	1	-	1	1	1	1	1	1	1	1	1	1	-	1	1	1	1	1	1	1	1	1	1	1	0	1	1	1	1	1	1	1	1	1
35100	0	1	0	0	0	0	0	0	0	-	0	0	0	0	-	0	-	1	-	1	1	1	1	1	1	1	1	1	1	1	1	1	1	1	1	1	1	1	1	1	1	1	1	1	1	1	1	1	1
36669	0	1	0	0	0	0	-	0	0	0	0	0	1	0	0	0	0	1	1	1	-	1	0	1	1	1	1	1	-	1	-	-	1	1	1	1	1	1	1	1	-	1	1	1	1	1	1	1	1
35189	-	0	1	1	1	-	1	-	1	1	1	-	0	-	-	-	1	0	0	1	1	0	1	1	1	1	1	1	1	1	1	1	1	1	1	1	1	1	0	1	1	-	-	0	0	0	1	0	1
35569	1	0	1	1	1	1	1	1	-	1	-	1	0	1	-	1	1	0	0	1	1	0	1	1	1	1	1	1	1	1	1	1	1	1	1	1	1	1	0	1	1	0	0	0	0	0	1	0	1
35348	-	0	1	1	1	-	1	0	1	1	1	-	0	-	0	-	1	0	0	1	-	0	1	1	1	1	1	1	1	1	1	1	1	1	1	1	1	1	0	1	1	-	1	0	0	0	1	0	1
35892	-	0	1	1	1	-	1	0	1	1	1	-	0	-	0	-	1	0	0	1	-	0	1	-	1	1	1	1	1	1	1	1	1	1	1	1	1	1	0	1	1	1	1	0	0	0	1	0	1
36635	-	0	1	1	1	-	-	0	1	1	1	-	0	-	0	-	1	0	0	1	-	0	1	1	1	1	1	1	1	1	1	1	1	1	1	1	1	1	0	1	1	1	-	0	0	0	1	0	1
37232	-	0	1	1	1	-	-	0	1	1	1	-	0	-	0	-	1	0	0	1	1	0	1	-	1	1	1	1	1	1	1	1	1	1	1	1	1	1	0	1	1	1	1	0	0	0	1	0	1
38221	1	1	1	1	1	-	1	-	0	-	-	1	1	1	1	-	-	1	1	1	1	1	-	0	0	0	0	0	1	0	0	0	0	0	0	1	1	1	1	1	1	1	1	1	1	1	0	1	0
37447	-	0	1	1	1	-	-	0	1	1	1	-	0	-	0	-	1	0	0	1	-	0	1	1	1	1	1	1	1	1	1	1	1	1	1	1	1	1	0	1	1	-	1	0	0	0	1	0	1
39221	1	1	1	1	1	1	1	1	1	1	1	1	1	1	1	1	1	1	1	1	1	1	1	1	1	1	1	-	1	1	1	1	1	1	1	1	1	1	1	-	1	0	0	1	1	1	1	1	1
36790	-	0	1	1	1	0	-	0	1	1	1	-	0	-	0	-	1	0	0	1	-	0	1	1	1	1	1	1	1	1	1	1	1	1	1	1	1	1	0	1	1	1	-	0	0	0	1	0	1
38942	1	0	1	-	1	1	1	-	-	-	0	-	0	1	-	1	-	1	1	1	1	1	1	1	1	1	1	1	1	1	1	1	1	1	1	0	1	1	1	1	1	1	1	1	1	1	1	0	1
37630	-	1	1	1	1	-	1	0	-	-	-	1	1	-	1	-	-	1	1	1	1	1	0	0	0	0	0	0	1	0	0	0	0	0	0	1	1	1	1	1	1	1	1	1	1	1	0	1	0
37840	-	0	1	-	1	0	-	0	1	1	1	-	0	-	0	0	1	0	0	1	-	0	1	1	1	1	1	1	1	1	1	1	1	1	1	1	1	1	0	1	1	1	1	0	0	0	1	0	1
36486	-	0	1	1	1	0	-	0	1	1	1	-	0	-	0	0	1	0	0	1	-	0	-	1	1	1	1	1	1	1	1	1	1	1	1	1	1	1	0	-	1	1	1	0	0	0	1	0	1
38474	0	0	1	1	1	0	-	0	1	1	1	0	0	0	0	0	1	0	0	1	-	0	1	-	1	1	1	1	1	1	1	1	1	1	1	1	1	1	0	1	1	1	1	0	0	0	1	0	1
38039	-	0	-	0	0	-	-	0	1	0	0	0	1	-	0	-	0	1	1	1	1	1	1	1	1	1	1	1	1	1	1	1	1	1	1	0	1	1	1	1	1	1	-	1	1	1	1	1	1
37010	-	1	1	1	1	-	-	0	0	0	0	-	0	-	0	-	0	1	1	0	1	1	1	1	1	1	1	1	1	1	1	1	1	1	1	-	1	1	1	0	1	1	1	1	1	1	1	-	1
36099	-	0	1	1	1	-	1	-	1	1	1	-	0	-	-	-	1	0	0	1	1	0	1	1	1	1	1	1	1	1	1	1	1	1	1	1	1	1	0	-	1	1	1	0	0	0	1	0	1
37109	-	0	1	1	1	-	-	0	1	1	1	-	0	-	0	-	1	0	0	1	-	0	1	1	1	1	1	1	1	1	1	1	1	1	1	1	1	1	0	1	1	-	1	0	0	0	1	0	1
36487	-	0	1	1	1	-	-	0	1	1	1	-	0	-	0	-	1	0	0	1	-	0	1	1	1	1	1	1	1	1	1	1	1	1	1	1	1	1	0	1	1	1	1	0	0	0	1	0	1
36494	-	0	1	1	1	-	-	0	1	1	1	-	0	-	0	-	1	0	0	1	1	0	1	1	1	1	1	1	1	1	1	1	1	1	1	1	1	1	0	1	1	1	-	0	0	0	1	0	1
38640	-	0	1	-	1	-	-	0	1	1	1	-	0	-	0	-	1	0	0	1	-	0	1	1	1	1	1	1	1	1	1	1	1	1	1	1	1	1	0	1	1	1	1	0	0	0	1	0	1
38955	-	0	1	1	1	0	-	0	1	1	1	-	0	-	0	-	1	0	0	1	1	0	1	1	1	1	1	1	1	1	1	1	1	1	1	1	1	1	0	1	1	1	1	0	0	0	1	0	1
35439	-	1	-	-	-	-	-	0	0	0	0	-	1	-	0	-	0	1	1	1	1	1	1	-	1	1	-	1	-	1	-	1	1	1	1	1	1	1	1	1	-	1	1	1	1	1	1	1	1
38414	0	1	0	0	0	0	0	1	1	1	1	0	1	0	1	0	1	1	1	1	-	-	-	1	-	-	1	1	1	1	1	1	1	-	1	1	-	1	1	1	-	1	0	1	1	1	1	-	1
35175	0	1	0	0	0	0	0	0	1	1	1	0	1	0	1	0	1	1	1	1	1	-	1	1	-	-	-	1	1	1	1	-	1	-	1	1	1	1	-	-	0	1	1	1	1	-	1	1	1
38605	0	1	0	0	0	0	0	1	1	1	1	0	1	0	0	0	1	1	1	1	1	0	-	1	1	-	-	1	1	1	-	1	1	-	0	1	1	-	1	1	1	1	1	1	1	1	1	1	1
35303	1	1	-	-	-	1	1	-	-	-	-	1	0	1	1	1	-	1	1	1	1	1	1	1	1	1	1	1	1	1	1	1	1	1	1	0	1	1	1	1	-	1	1	-	1	-	1	1	1
37995	0	1	0	0	0	0	0	-	0	0	0	-	-	0	0	0	0	1	1	1	-	1	-	1	1	1	1	1	1	1	1	1	1	-	-	1	1	1	-	1	1	1	1	1	1	-	1	1	1
35435	0	1	0	0	0	0	0	0	0	0	0	0	1	-	0	0	0	1	1	1	-	1	1	1	1	-	1	1	-	1	1	1	1	1	1	1	1	1	-	1	-	1	1	-	1	-	1	1	1
37087	-	1	-	-	-	-	-	0	1	1	1	-	1	-	1	-	0	0	0	1	1	0	1	1	-	1	1	1	1	1	1	1	1	1	1	1	1	1	0	1	-	1	1	0	0	0	1	0	1
36364	-	1	0	0	-	-	-	0	0	0	0	0	1	-	0	-	0	1	1	1	0	1	-	1	1	1	1	1	-	1	1	1	1	1	1	1	0	1	1	-	1	1	1	1	1	1	1	0	1
38166	1	0	1	-	1	-	1	-	-	1	-	1	0	1	-	1	1	0	0	1	1	0	1	1	1	1	1	1	1	1	1	1	1	1	1	1	1	1	0	1	1	-	-	0	0	0	1	0	1
36387	-	0	1	1	1	-	-	0	1	1	1	-	0	-	-	-	1	0	0	1	1	0	1	1	1	1	1	1	1	1	1	1	1	1	1	1	1	1	0	1	1	1	1	0	0	0	1	0	1
36964	1	1	1	1	1	-	1	-	-	-	-	1	1	1	1	-	-	1	1	1	1	1	0	0	0	0	0	0	1	0	0	0	0	-	0	1	1	1	1	1	1	1	1	1	1	1	0	1	0
37686	0	1	1	1	1	0	-	0	0	0	0	0	0	0	0	0	0	1	1	0	1	1	1	1	1	1	1	1	1	1	1	1	1	1	1	1	1	1	1	0	1	1	1	1	1	1	1	-	1
37600	0	1	0	0	-	-	-	0	1	1	1	0	1	0	1	-	0	0	0	1	1	0	1	1	1	1	1	1	1	1	1	1	1	1	1	1	1	1	0	1	1	1	1	0	0	0	1	0	1
38395	0	1	0	0	0	0	0	0	0	0	0	0	0	0	-	0	-	1	1	1	1	1	1	1	1	1	1	1	1	1	1	1	1	1	1	1	1	1	1	1	1	1	1	1	1	1	1	1	1
37778	0	1	0	0	0	0	0	1	1	1	1	0	1	0	1	0	1	1	1	1	1	-	1	1	1	-	1	1	1	1	1	1	1	-	1	1	1	1	-	1	1	1	1	1	1	-	1	1	1
36609	-	1	1	1	1	0	-	0	0	0	0	1	1	0	0	0	0	1	1	1	1	1	-	-	1	-	-	1	1	1	1	-	1	-	-	1	1	1	-	1	1	1	1	1	1	-	1	1	1
39149	0	1	0	0	0	0	0	1	1	1	1	0	1	0	1	0	1	-	1	1	0	1	1	1	1	1	1	1	-	1	1	1	1	1	1	-	1	1	1	1	1	1	1	1	1	1	1	1	1
34962	0	-	0	0	0	0	-	0	1	1	1	0	-	0	0	0	1	1	1	1	-	-	1	1	1	1	1	1	1	1	1	1	1	1	1	1	1	1	1	1	1	1	1	1	1	1	1	1	1
38924	1	1	1	-	-	1	1	-	-	-	-	1	0	1	-	1	-	-	1	1	-	1	1	1	1	1	1	1	1	1	1	1	1	1	1	0	1	1	1	1	-	1	1	1	1	1	1	1	1
37214	0	1	0	0	0	0	0	0	0	0	0	0	1	0	0	0	-	1	1	1	1	1	-	1	1	1	-	1	-	1	1	1	1	1	1	1	1	1	1	1	1	1	1	1	1	1	1	1	1
37578	-	1	-	0	-	-	-	-	1	1	1	-	1	-	1	-	0	0	0	1	1	0	1	1	1	1	1	1	1	1	1	1	1	1	1	1	1	1	0	1	1	1	1	0	0	0	1	0	1
38193	-	1	0	0	0	-	-	0	0	0	0	0	1	-	-	-	-	1	1	1	0	1	1	1	1	1	1	1	1	1	1	1	1	1	1	1	0	1	-	1	1	1	1	1	1	1	1	0	1
35361	0	0	0	0	0	0	-	0	0	0	0	0	-	0	0	0	0	1	-	1	1	1	1	1	1	1	1	1	1	1	1	1	1	1	1	1	1	1	1	1	1	1	1	1	1	1	1	1	1
35408	-	1	-	-	-	-	-	1	1	1	1	-	1	-	1	-	1	1	1	1	1	1	0	0	0	0	0	0	1	0	0	0	0	0	0	1	1	1	1	1	1	1	1	1	1	1	0	1	0
37178	1	1	1	1	1	1	1	1	1	1	1	1	1	1	1	1	1	1	-	0	1	1	1	1	1	1	1	-	0	-	1	1	1	1	1	1	1	1	1	0	1	1	1	1	1	1	1	1	-
34927	-	1	-	-	0	-	1	0	0	0	0	-	1	1	0	-	0	1	1	1	1	1	1	-	1	1	1	1	-	1	-	1	1	1	1	1	1	1	1	1	-	1	1	1	1	1	1	1	1
37252	0	1	0	0	0	0	0	1	1	1	1	0	1	0	1	0	1	1	-	1	1	-	-	1	1	-	1	1	-	1	-	1	1	1	1	1	1	1	-	1	1	1	1	1	1	1	1	1	1
36778	-	1	1	1	-	-	-	0	0	0	0	0	1	1	0	-	0	1	1	1	1	1	-	1	1	1	-	1	1	1	1	-	1	-	1	1	-	0	1	-	1	1	1	1	1	1	1	1	1
38036	0	1	0	0	0	0	0	0	1	1	1	0	1	0	0	0	0	1	1	1	1	-	1	1	1	1	1	1	1	1	1	1	-	-	1	1	-	1	1	1	-	1	1	1	-	-	1	1	1
35174	-	1	-	-	-	-	-	-	0	-	-	-	0	-	-	-	-	1	1	1	1	1	1	1	1	1	1	1	1	1	1	1	1	1	1	1	1	1	1	1	1	1	1	1	1	1	1	1	1
37085	0	1	0	0	0	0	-	0	0	0	0	0	1	0	0	0	0	1	1	1	1	1	1	-	1	1	-	1	-	1	-	1	1	1	1	-	1	1	1	1	1	1	1	1	1	1	1	1	1
37960	-	1	-	-	1	-	-	0	1	0	-	1	1	-	0	-	0	1	1	1	0	1	1	1	1	-	1	-	1	1	1	1	1	1	1	0	0	1	1	1	1	1	1	1	1	1	1	-	1
36988	0	1	0	0	0	0	0	0	0	0	0	0	1	0	0	0	0	1	1	1	-	1	1	1	1	1	1	1	-	1	-	1	1	1	1	1	1	1	1	1	-	1	1	1	1	1	1	1	1
38010	-	1	-	-	-	-	-	-	1	1	1	-	1	-	1	-	1	1	1	1	1	1	1	1	1	1	1	1	1	1	1	1	1	1	1	1	1	1	1	0	1	1	1	1	1	1	1	1	1
37675	-	1	-	-	-	-	-	1	0	0	0	-	1	-	1	-	-	1	1	1	1	1	1	1	1	1	1	1	1	1	1	1	1	1	1	1	1	1	1	1	1	1	1	1	1	1	1	1	1
37660	1	0	1	1	1	1	1	1	1	1	1	1	0	1	1	1	1	0	0	1	-	0	1	1	1	1	1	1	1	1	1	1	1	1	1	1	1	1	0	1	1	-	-	0	0	0	1	0	1
35988	1	0	1	1	1	1	1	0	0	-	-	-	0	1	-	1	-	0	0	1	1	0	1	1	1	1	1	1	1	1	1	1	1	1	1	1	1	-	0	1	0	1	1	0	0	0	1	0	1
38668	1	1	1	1	1	1	0	0	-	1	1	0	-	1	0	-	1	1	1	1	-	-	1	1	1	1	1	1	-	-	0	1	1	1	1	0	1	1	1	1	1	1	1	1	1	-	1	-	-
36209	-	1	0	-	0	0	-	0	0	0	0	0	1	-	0	0	0	1	1	1	-	1	1	1	1	1	1	1	-	1	-	-	1	1	1	1	1	1	1	1	1	1	1	1	1	-	1	1	1
34636	0	0	-	-	-	-	-	0	0	0	0	-	1	-	0	-	0	1	-	1	1	1	1	1	1	1	1	1	1	1	1	1	1	1	1	1	1	1	1	1	1	1	1	1	1	1	1	1	1
35441	0	1	0	0	0	-	-	0	0	0	0	0	-	-	0	0	0	1	1	1	1	1	1	1	1	1	1	1	1	1	1	1	1	1	1	1	1	1	-	1	1	1	1	-	1	-	1	1	1
36081	0	1	0	0	0	-	-	0	0	0	0	0	1	-	0	-	0	1	1	1	1	1	1	-	1	1	-	1	-	1	1	1	1	1	1	1	1	1	1	1	1	1	1	1	1	1	1	1	1
39130	1	1	-	-	-	1	-	0	-	-	-	1	0	1	-	1	-	1	1	1	1	1	1	1	1	1	1	1	1	1	1	1	1	1	1	0	1	1	1	1	1	1	1	1	1	1	1	1	1
35160	0	-	0	0	0	0	-	0	0	0	0	0	1	0	0	0	0	1	1	1	1	1	1	-	1	1	1	1	-	1	-	1	1	1	1	1	1	1	1	1	-	1	1	1	1	1	1	1	1
37519	-	0	-	-	-	1	-	0	0	0	0	-	1	-	1	-	-	1	1	1	1	1	1	1	1	1	1	1	1	1	1	1	1	1	1	0	1	1	1	1	1	1	1	1	1	1	1	-	1
35234	0	1	0	0	0	0	0	0	0	0	0	0	-	0	0	0	0	1	1	1	1	-	-	1	1	1	1	1	1	1	1	1	1	1	1	1	1	1	-	1	0	1	1	1	1	-	1	1	1
38582	0	1	-	0	-	-	0	0	1	1	1	0	1	-	1	-	0	0	0	1	1	0	1	1	1	1	1	1	1	1	1	1	1	1	1	1	1	1	0	1	1	1	1	0	0	0	1	0	1
38176	0	1	0	0	0	0	0	0	0	0	0	1	1	0	0	0	0	0	0	1	0	-	1	1	1	1	1	1	-	1	1	1	1	1	1	1	1	1	0	1	1	1	1	0	-	0	1	1	1
38078	1	1	-	-	-	-	1	0	0	0	0	-	1	-	0	1	0	1	1	1	1	1	-	1	1	-	1	1	1	1	1	1	1	-	1	1	1	1	1	1	-	1	1	1	1	1	1	1	1
35736	0	1	0	0	0	0	0	0	1	1	1	-	1	0	1	0	1	-	-	1	-	1	-	1	1	1	1	1	1	1	1	1	1	1	1	1	-	1	1	-	1	1	1	1	1	1	1	-	1
35231	-	1	-	-	-	-	-	0	0	0	0	-	1	-	0	-	0	1	1	1	1	1	1	1	1	1	1	1	1	1	-	1	1	1	1	1	1	1	1	1	1	1	1	1	1	1	1	-	1
37059	0	1	0	0	0	0	0	0	1	1	1	0	1	0	-	0	1	1	1	1	-	-	-	1	1	-	1	1	1	1	1	1	1	-	1	1	1	1	-	1	-	1	-	1	1	1	1	1	1
37946	0	1	-	-	1	0	0	0	0	0	0	1	1	0	0	0	0	1	1	1	-	1	-	1	-	-	-	1	1	1	-	-	1	-	-	1	1	1	1	1	0	1	1	1	1	1	1	1	1
38396	-	1	0	0	0	-	-	0	0	0	0	0	-	-	0	0	0	1	1	1	1	1	1	1	1	1	1	1	1	1	1	1	1	1	1	1	1	1	1	1	1	1	1	1	1	1	1	1	1
38943	1	0	-	-	-	1	-	-	-	-	0	-	1	-	-	1	-	1	1	1	1	1	1	1	1	1	1	1	1	1	1	1	1	1	1	0	1	0	1	1	1	1	1	1	1	1	1	1	1
35329	0	1	0	0	0	0	0	0	0	0	0	0	1	-	1	0	0	1	1	1	1	1	-	1	1	-	-	1	1	1	1	1	1	-	1	1	1	1	1	1	-	1	1	1	1	1	1	1	1
34530	1	1	-	1	-	1	1	-	-	-	0	-	1	1	-	1	1	1	1	1	0	1	1	1	1	1	-	1	1	1	1	1	1	1	1	1	0	1	1	1	1	1	1	-	1	1	1	0	1
35351	-	1	0	-	-	-	-	0	0	0	0	1	1	-	0	-	0	0	0	1	1	0	-	1	1	1	1	1	-	1	1	1	1	1	1	1	1	1	0	1	1	1	1	0	-	0	1	1	1
38235	1	0	1	1	1	1	1	-	-	-	0	1	0	1	-	1	-	0	0	1	1	0	1	1	1	1	1	1	1	1	1	1	1	1	1	1	1	-	1	1	-	1	1	0	-	0	1	-	1
38454	-	1	-	0	-	-	-	0	0	0	0	0	1	-	-	-	-	1	1	1	0	1	1	1	1	1	1	1	1	1	1	1	1	1	1	1	0	1	1	1	1	1	1	1	1	1	1	0	1
38528	-	1	-	-	-	-	1	0	0	0	-	-	1	-	0	-	-	1	1	1	1	1	1	1	1	1	1	1	1	1	1	1	1	1	1	1	1	1	1	1	1	0	0	1	1	1	1	1	1
35073	1	0	1	1	1	1	1	1	1	1	-	1	0	1	1	1	1	1	1	1	1	1	1	1	1	1	1	1	1	1	1	1	1	1	1	0	1	1	1	1	1	1	1	1	1	1	1	-	1
37385	0	1	0	0	0	0	-	-	0	0	0	0	1	0	0	0	0	1	1	1	1	1	-	1	1	1	1	1	1	1	1	1	1	1	1	0	1	-	1	1	1	1	1	1	1	1	1	-	1
37649	-	1	0	0	0	-	-	0	0	0	0	0	1	-	0	-	0	1	1	1	0	1	1	1	1	1	1	1	1	1	1	1	1	1	1	1	0	1	1	1	1	1	1	1	1	1	1	0	1
38109	1	0	1	1	-	1	1	1	1	1	1	1	0	1	1	1	1	1	1	1	1	1	1	1	1	1	1	1	1	1	1	1	1	1	1	0	1	1	1	1	1	1	1	1	1	1	1	0	1
36746	1	1	1	1	1	1	1	-	-	-	-	1	1	1	-	1	-	1	1	1	1	1	1	1	1	1	1	1	1	1	1	1	1	1	1	1	1	1	1	0	1	1	1	1	1	1	1	1	1
36811	0	1	-	1	-	-	0	0	0	0	0	0	1	-	0	0	0	1	1	1	1	1	1	1	1	1	1	1	1	1	1	1	1	1	1	1	1	1	1	1	1	1	1	1	1	1	1	1	1
37112	-	0	-	-	-	1	-	-	-	-	-	-	1	-	1	-	-	1	1	1	1	1	1	1	1	1	1	1	1	1	1	1	1	1	1	0	1	1	1	1	1	1	1	1	1	1	1	1	1
35319	0	-	0	0	0	0	0	0	1	1	1	0	1	0	0	0	0	1	-	1	-	1	-	1	1	1	1	1	1	1	1	1	1	1	1	1	1	-	1	1	1	1	1	1	1	1	1	1	1
35302	1	1	1	1	1	1	1	1	1	1	1	1	1	1	1	1	1	1	-	1	1	1	1	1	-	1	1	-	1	1	1	1	1	1	1	1	1	1	1	0	1	-	-	-	1	1	1	1	1
35954	0	1	0	0	0	-	0	0	1	1	1	0	1	0	1	0	1	1	1	1	-	1	1	1	1	1	1	1	1	1	-	1	1	1	1	1	1	1	1	1	0	1	1	1	1	1	1	-	-
36604	0	1	0	0	0	0	0	0	0	0	0	0	1	0	0	0	0	1	1	1	1	1	1	1	1	-	1	1	1	1	-	1	1	-	1	1	1	1	1	-	-	1	1	1	1	1	1	1	1
38804	0	-	0	0	0	0	-	0	0	0	0	0	1	0	0	0	0	1	1	1	1	1	1	1	1	1	1	1	1	1	1	1	1	1	1	1	1	1	1	1	1	1	1	1	1	1	1	0	1
39168	0	1	0	0	0	0	0	0	0	0	0	0	1	0	0	0	0	1	1	1	1	1	1	1	1	1	1	-	1	1	-	1	1	1	1	1	1	1	1	1	1	1	1	1	1	1	-	1	1
35889	0	1	0	0	0	0	0	0	0	0	0	0	1	-	0	0	0	1	1	0	1	1	1	1	1	-	1	1	1	1	1	1	1	1	1	1	1	1	1	-	1	1	1	1	1	1	-	1	1
37624	-	1	-	0	-	1	-	1	1	1	1	-	1	-	-	-	1	1	1	1	1	1	1	1	1	1	1	1	1	1	1	1	1	1	1	1	1	1	1	1	1	1	1	1	1	1	1	1	1
34315	0	1	0	0	0	0	0	0	0	0	0	0	1	0	0	0	0	1	1	1	-	1	1	-	1	1	-	1	1	1	1	1	1	1	1	1	1	-	1	1	1	1	1	1	1	-	1	1	1
36005	0	0	0	0	0	0	-	0	0	0	0	0	1	-	0	-	0	1	-	1	1	1	1	1	1	1	1	1	1	1	1	1	1	1	1	1	1	1	1	1	1	1	1	1	1	1	1	1	1
37927	0	1	0	0	-	0	-	0	0	0	0	1	0	-	0	0	0	1	1	1	-	1	1	1	1	-	1	1	1	1	1	1	1	1	1	1	1	-	1	1	1	1	1	1	1	1	1	1	1
34490	-	1	1	1	1	1	1	-	0	0	0	1	1	-	-	1	-	1	1	1	1	1	1	1	1	1	1	1	1	1	1	1	1	1	1	1	1	1	1	0	1	1	1	1	1	1	1	0	1
38107	0	-	1	1	1	0	0	1	1	1	1	0	1	0	1	0	1	-	1	1	1	1	1	1	1	-	-	1	1	1	1	-	1	1	1	1	1	1	1	1	1	1	-	-	-	-	1	-	1
38024	-	1	-	-	-	-	1	0	0	0	0	-	1	1	0	-	0	1	1	0	1	1	1	1	1	1	1	1	1	1	-	1	1	1	1	1	1	1	1	1	1	1	1	1	1	1	-	1	1
38040	-	1	0	0	0	0	0	0	1	1	1	1	1	-	1	0	0	1	-	1	-	-	-	1	1	-	1	1	1	1	1	1	1	1	1	1	1	1	-	-	1	1	-	1	1	1	1	1	1
35602	0	-	0	0	0	0	-	0	1	1	1	0	1	0	0	-	0	1	-	1	-	1	-	1	1	1	1	1	1	1	1	1	1	1	1	1	1	1	1	1	1	1	1	1	1	1	1	1	1
37548	-	1	1	0	0	0	-	0	0	0	0	0	1	-	0	-	0	1	1	1	1	1	1	1	1	-	1	1	1	1	1	1	1	1	1	1	1	1	1	-	1	1	1	1	1	1	1	1	1
36291	-	1	0	0	-	0	-	0	0	0	0	0	1	-	0	0	0	1	1	1	1	1	1	1	1	-	1	1	1	1	1	1	1	-	1	1	1	1	1	-	1	1	1	1	1	1	1	1	1
39228	0	1	1	-	-	0	0	0	0	0	0	0	-	0	0	0	0	-	1	1	1	-	1	1	1	1	-	1	1	1	1	1	1	1	1	1	1	1	1	1	1	1	1	1	-	1	1	1	1
38983	0	1	-	-	0	0	-	0	0	0	0	0	1	0	0	0	0	1	1	1	1	1	1	1	1	1	1	1	-	1	1	-	1	1	1	1	1	1	1	1	-	1	1	1	1	-	1	1	1
35996	-	0	0	0	-	-	-	0	0	0	0	0	1	-	0	-	0	1	1	1	1	1	1	1	1	-	1	1	1	1	1	1	1	1	1	1	1	1	1	-	1	1	1	1	1	1	1	1	1
35309	0	1	0	0	0	-	0	0	0	0	0	0	1	-	1	0	0	1	1	1	1	1	1	1	1	-	-	1	1	1	1	1	1	-	1	1	1	1	1	-	-	1	1	1	1	1	1	1	1
37723	0	1	0	0	0	0	0	0	0	0	0	0	1	-	0	0	0	1	1	1	1	1	1	1	1	1	-	1	1	1	1	1	1	1	1	1	1	1	1	1	1	-	-	1	-	1	1	1	1
34851	0	1	0	0	0	0	0	0	0	0	0	0	1	0	0	0	0	1	1	1	1	1	1	1	1	1	1	1	1	1	1	1	1	1	1	1	1	-	1	1	-	1	1	1	1	1	1	-	1
37013	-	0	0	0	0	-	-	0	0	0	0	0	1	-	0	-	0	1	-	1	1	1	1	1	1	1	1	1	1	1	1	1	1	1	1	1	1	1	1	1	1	1	1	1	1	1	1	1	1
35297	0	1	0	0	0	0	0	0	0	0	0	0	1	0	0	0	0	1	1	1	-	1	1	-	1	-	1	1	1	1	1	1	1	1	1	1	1	1	1	1	1	1	1	1	1	-	-	1	1
35013	0	1	0	0	0	0	0	0	0	0	0	0	1	0	0	0	0	1	1	1	-	1	1	1	1	1	1	1	-	1	1	1	1	1	1	1	1	1	1	1	1	1	1	1	1	1	1	1	1
36750	0	1	0	0	0	0	-	0	0	0	0	0	1	0	0	-	0	1	1	1	1	1	1	1	1	-	1	1	1	1	1	1	1	-	1	1	1	1	1	1	1	1	1	1	1	1	1	1	1
36834	0	1	0	0	0	0	0	0	0	0	0	0	1	0	0	0	0	1	1	1	1	1	1	1	1	1	1	1	1	-	1	1	1	1	1	1	1	1	1	1	1	1	1	1	-	1	-	1	1
37437	1	1	-	-	-	1	-	1	-	-	-	-	1	1	1	1	-	1	1	1	1	1	1	1	1	1	1	1	1	1	1	1	1	1	1	1	1	1	1	1	1	1	1	1	1	1	1	1	1
36057	-	1	-	-	-	1	1	0	0	0	0	-	1	1	-	1	-	1	1	1	1	1	1	1	1	1	1	1	1	1	1	1	1	1	1	1	1	1	1	1	1	0	0	1	-	1	1	1	1
35203	-	1	0	-	-	0	-	0	0	0	0	1	0	-	0	0	0	1	1	1	-	1	1	1	1	1	1	1	1	1	1	1	1	1	1	1	1	-	1	1	1	1	1	1	1	1	1	1	1
36716	0	-	0	0	0	0	0	0	0	0	0	0	1	0	0	0	0	1	1	1	1	1	1	1	1	1	1	1	1	1	1	1	1	1	-	1	1	1	1	1	1	1	1	1	1	1	1	0	1
35715	1	1	1	1	1	1	1	-	-	-	-	1	0	1	-	1	-	1	1	1	1	1	1	1	1	1	1	1	1	1	1	1	1	1	1	1	1	1	1	1	1	0	0	1	1	1	1	1	1
35318	1	1	1	1	1	1	1	-	-	-	-	1	0	1	-	1	-	1	1	1	1	1	1	1	1	1	1	1	1	1	1	1	1	1	1	1	1	1	1	1	1	0	0	1	1	1	1	1	1
38550	-	1	-	-	-	1	-	1	1	1	1	1	1	-	1	1	1	1	1	1	1	1	1	1	1	1	1	1	1	1	1	1	1	1	1	1	1	1	1	0	1	1	1	1	1	1	1	1	1
38200	0	1	0	0	-	0	0	0	0	0	0	1	1	0	0	0	0	0	0	1	1	-	1	1	1	1	1	1	1	1	1	1	1	1	1	1	1	1	0	1	1	1	1	0	-	0	1	1	1
38817	0	1	0	0	-	0	-	0	0	1	0	0	0	0	0	0	1	1	1	1	-	1	1	1	1	-	1	1	1	1	1	1	1	1	1	1	1	1	1	1	1	1	1	1	1	1	1	1	1
39070	1	1	-	1	1	1	0	1	1	0	1	-	1	1	1	1	0	-	1	1	-	1	1	1	1	1	1	1	1	1	1	1	1	1	1	1	1	1	-	1	1	1	1	1	-	-	1	-	1
34608	1	1	0	1	-	1	-	-	0	0	0	-	1	1	-	1	0	1	1	1	1	1	1	1	1	1	1	-	1	1	1	1	1	-	1	1	1	0	1	-	1	-	1	1	1	1	1	1	1
36506	-	1	-	1	1	0	-	0	0	0	0	1	1	0	0	0	0	1	1	1	-	1	1	1	1	-	-	1	1	1	1	1	1	-	1	1	1	1	1	1	-	1	1	1	1	-	1	1	1
36656	0	-	0	0	0	0	0	0	1	1	1	0	1	0	0	-	0	1	1	1	-	1	-	1	1	1	1	1	1	1	1	1	1	1	1	1	1	1	1	-	1	1	1	1	1	1	1	1	1
35421	-	1	0	0	0	0	-	0	0	0	0	0	1	-	0	-	0	1	1	1	-	1	1	1	1	1	1	1	1	1	1	1	1	1	1	1	1	1	1	1	1	1	1	1	1	1	1	-	1
37843	0	-	0	0	0	0	0	0	1	1	1	0	1	0	0	0	0	1	-	1	-	1	1	1	1	1	1	1	1	1	-	1	1	1	1	1	1	1	1	1	1	1	1	1	1	1	1	-	1
38907	-	1	-	-	-	-	-	0	0	1	0	-	0	-	0	-	1	1	1	1	1	1	1	1	1	-	1	1	1	1	1	1	1	1	1	1	1	1	1	1	1	1	1	1	1	1	1	1	1
35088	0	1	0	0	0	0	-	0	0	0	0	0	1	0	0	0	0	1	1	1	1	1	1	-	1	1	1	1	1	1	1	1	1	-	1	1	-	1	1	-	1	1	1	1	1	1	1	1	1
37841	0	1	0	0	0	0	0	0	0	0	0	0	1	0	0	0	0	1	1	1	1	1	1	1	1	1	-	1	-	1	1	1	1	-	1	1	1	1	1	1	1	1	1	1	1	1	1	1	1
37604	-	1	0	-	-	-	-	0	0	1	0	0	0	-	0	-	1	1	1	1	1	1	1	1	1	-	1	1	1	1	1	1	1	1	1	1	1	1	1	1	1	1	1	1	1	1	1	1	1
37084	0	1	0	0	0	0	-	0	0	0	0	0	1	0	0	0	0	1	1	1	1	1	1	1	1	-	1	1	1	1	1	1	1	-	1	1	1	1	1	1	-	1	1	1	1	1	1	1	1
39054	0	1	0	0	0	0	0	0	0	0	0	0	1	0	0	0	0	1	-	1	-	1	1	1	-	1	0	1	1	1	1	1	1	1	1	1	1	1	-	1	1	1	1	1	0	1	1	1	1
34889	-	1	-	-	-	-	1	0	0	0	0	-	1	-	0	-	0	1	1	1	1	1	1	-	1	1	-	1	1	1	1	-	1	1	1	1	1	1	1	1	1	1	1	1	1	1	1	1	1
35999	-	1	-	1	1	0	-	0	0	0	0	1	1	-	0	0	0	1	1	1	1	1	1	1	1	1	1	1	1	1	-	-	1	1	1	1	1	1	-	1	-	1	1	1	1	1	1	-	1
38431	-	1	0	0	0	1	0	1	0	0	0	0	1	-	1	-	0	-	1	1	-	1	1	1	1	1	1	1	-	1	-	1	1	1	1	1	1	1	1	1	1	1	1	1	1	1	-	-	1
38321	0	1	0	0	0	0	-	1	1	1	1	0	1	0	0	0	1	1	1	1	1	-	1	1	1	-	-	1	1	1	1	-	1	0	1	1	1	1	1	-	1	1	1	1	1	1	-	1	1
36445	0	1	-	0	0	0	-	1	1	0	1	0	1	0	0	0	0	1	1	1	1	1	1	1	1	1	-	1	1	1	1	1	1	1	1	1	1	1	1	-	-	1	1	1	1	1	1	1	1
38211	-	1	-	0	0	0	-	0	0	0	0	0	1	-	0	-	0	1	1	1	-	1	1	1	1	1	1	1	-	1	-	1	1	1	1	1	1	1	1	1	1	1	1	1	1	1	1	1	1
37814	-	1	-	-	-	-	-	-	0	0	0	-	1	-	-	-	-	0	1	1	0	1	1	1	1	1	1	1	1	1	1	1	1	1	1	1	0	1	1	1	0	1	1	1	1	1	1	1	1
37834	0	1	0	0	0	0	0	0	1	1	1	0	1	0	0	0	1	1	1	1	-	-	-	1	1	1	1	1	1	1	-	1	1	1	1	1	1	1	1	1	1	1	-	1	1	1	1	-	1
37019	-	1	0	0	0	0	-	0	0	0	0	0	1	-	0	-	0	1	1	1	-	1	1	1	1	1	1	1	1	1	-	1	1	1	1	1	1	1	1	1	1	1	1	1	1	1	1	1	1
37187	-	1	0	0	0	-	-	0	0	0	0	0	1	-	0	-	0	1	1	1	1	1	1	1	1	-	1	1	1	1	1	1	1	1	1	1	1	1	1	1	1	1	1	1	1	1	1	-	1
35081	0	1	0	0	0	0	0	0	1	0	1	0	1	0	1	0	0	1	1	1	-	-	1	1	1	1	-	1	1	1	1	1	1	1	1	1	1	1	1	-	1	1	1	1	1	1	1	1	1
39136	0	1	0	0	0	0	0	0	1	1	1	0	1	0	0	0	0	1	-	1	-	1	1	1	1	1	1	1	1	1	1	1	1	1	1	1	1	1	1	1	1	1	1	1	1	1	1	1	1
36533	-	1	-	-	-	-	1	0	0	0	0	-	1	-	0	-	0	1	1	1	1	1	1	1	1	1	1	1	1	1	1	1	1	1	1	0	1	-	1	1	1	1	1	1	1	1	1	1	-
37457	0	1	0	0	0	0	-	0	0	0	0	0	1	-	0	0	0	1	1	1	1	1	1	1	1	1	1	1	1	1	1	1	1	1	1	1	1	1	1	1	1	1	1	1	1	1	1	1	1
36892	0	1	0	0	0	0	0	0	0	0	0	0	1	0	-	0	0	1	1	1	1	1	1	1	1	1	-	1	1	1	1	-	1	-	1	1	1	1	1	-	-	1	1	1	1	1	1	1	1
36485	0	1	-	-	-	0	-	0	0	0	0	-	1	0	0	0	0	1	1	1	1	1	1	1	1	1	-	-	1	1	1	1	1	1	1	0	1	0	1	1	1	1	1	1	1	1	1	1	1
39075	0	-	0	0	0	0	0	0	0	0	0	0	1	0	0	0	0	1	1	1	1	1	1	1	1	-	1	1	1	1	1	1	1	1	1	1	1	1	-	-	-	1	1	1	-	1	1	1	1
38559	-	0	0	0	0	0	0	0	0	0	0	0	-	0	0	-	0	1	1	1	1	1	1	1	1	1	1	1	1	1	1	1	1	1	1	1	1	1	1	1	1	1	1	1	1	1	1	-	1
37374	0	1	0	0	0	0	0	0	0	0	0	0	1	0	0	0	0	1	1	1	1	1	1	1	1	1	1	1	-	1	-	1	1	1	1	1	1	1	1	1	-	1	1	1	1	1	1	1	1
38560	0	1	0	0	0	0	-	0	0	0	0	0	1	0	0	0	0	1	1	1	0	1	1	1	1	1	1	1	-	1	-	1	1	1	1	1	1	1	1	1	1	1	1	1	1	1	1	1	1
39016	0	1	0	0	0	0	0	0	0	0	0	0	1	0	0	0	0	1	1	1	1	1	1	1	1	1	1	1	-	1	1	1	1	1	1	-	1	1	1	1	-	1	1	1	1	1	1	1	1
37089	-	1	-	-	-	0	-	0	0	0	0	-	1	-	0	0	0	1	1	1	1	1	1	1	1	1	1	1	1	1	1	1	1	1	1	0	1	1	1	1	1	1	1	1	1	1	1	1	1
35253	0	1	0	0	0	0	0	0	0	0	0	0	1	0	1	0	0	1	1	1	1	1	1	1	1	-	-	1	1	1	1	1	1	-	1	1	1	1	1	1	-	1	1	1	1	1	1	1	1
38505	0	1	0	0	0	0	0	0	0	0	0	0	1	0	0	0	0	1	1	1	1	1	1	1	1	-	-	1	1	1	1	1	1	-	1	1	1	1	1	1	1	1	1	1	1	1	1	1	1
34372	1	1	-	1	-	1	-	1	1	1	1	1	1	1	1	-	1	1	1	1	1	1	1	1	1	1	1	1	1	1	1	1	1	1	1	1	1	1	1	0	1	1	1	1	1	1	1	1	1
35691	0	0	0	0	0	0	0	0	0	0	0	0	1	0	0	0	0	1	-	1	1	1	1	1	1	1	1	1	1	1	1	1	1	1	1	1	1	1	1	1	1	1	1	1	1	1	1	1	1
36836	-	1	-	-	-	-	-	0	0	0	0	1	1	-	0	-	0	1	1	1	1	1	1	1	1	1	1	1	1	1	1	1	1	1	1	1	1	1	1	1	1	-	1	1	1	1	1	1	1
36280	0	1	0	0	0	-	0	-	1	-	-	0	1	0	1	0	1	1	1	1	1	1	1	1	1	-	1	1	1	1	1	1	1	1	1	1	1	1	1	1	1	1	1	1	1	1	1	1	1
34794	-	1	0	0	0	0	0	0	1	1	1	1	1	-	1	0	0	1	1	1	1	1	1	1	1	1	-	1	1	1	1	1	1	1	-	-	1	1	1	1	1	1	1	-	1	-	1	1	1
37311	0	1	0	0	0	0	0	1	1	1	1	0	1	0	-	0	1	1	1	1	1	-	1	1	1	1	1	1	1	1	-	1	1	1	1	1	1	1	1	1	1	1	1	1	1	1	-	1	1
36566	1	0	1	1	1	1	1	1	1	1	1	1	0	1	1	1	1	1	-	1	1	1	1	-	1	1	1	1	1	1	1	1	1	1	1	1	-	-	1	1	1	-	1	1	1	1	1	-	1
38790	-	1	1	1	1	-	-	1	1	1	1	-	1	-	1	-	1	1	1	1	1	-	1	1	1	1	1	1	1	1	-	1	1	1	1	1	1	1	1	0	1	1	1	1	1	1	1	1	1
36290	-	1	0	0	0	-	-	0	0	0	0	0	1	-	0	0	0	1	1	1	-	1	1	1	1	1	1	1	-	1	-	1	1	1	1	1	1	1	1	1	1	1	1	1	1	1	1	1	1
36214	1	1	1	1	1	1	1	1	-	1	1	1	1	1	1	1	1	1	1	1	1	1	1	1	1	1	1	1	1	1	1	1	1	1	1	1	1	1	1	1	1	0	0	1	1	1	1	1	1
35201	-	1	0	0	0	-	0	0	0	0	0	0	1	-	1	-	0	1	1	1	1	1	1	1	1	-	1	1	1	1	1	1	1	-	1	1	1	1	1	-	1	1	1	1	1	1	1	1	1
38847	-	1	-	0	0	0	-	0	0	0	0	0	1	-	0	0	0	1	1	1	-	1	1	1	1	1	1	1	1	1	1	1	1	1	1	1	1	1	1	1	1	1	1	1	1	1	1	1	1
36694	0	1	0	0	0	0	0	0	1	1	1	0	1	0	0	0	0	1	1	1	-	1	-	1	1	1	1	1	1	1	1	1	1	1	1	1	1	1	1	-	1	1	1	1	1	1	1	1	1
37886	0	1	0	0	0	0	0	0	1	0	1	0	1	0	0	0	1	1	1	1	1	1	1	1	-	1	-	1	1	1	1	1	1	1	1	1	1	1	1	1	1	1	1	1	-	1	1	1	1
35656	0	-	0	0	0	0	0	0	1	1	1	0	1	0	0	0	0	1	-	1	-	1	1	1	1	1	1	1	1	1	1	1	1	1	1	1	1	1	1	1	1	1	1	1	1	1	1	1	1
39069	0	1	0	0	0	0	-	0	0	1	0	0	1	0	0	0	1	1	1	1	1	1	1	1	1	1	1	1	1	1	-	1	1	1	1	1	1	1	1	1	1	1	1	1	1	1	1	-	1
38607	-	-	0	0	0	0	-	0	0	0	0	0	1	-	0	0	0	1	1	1	1	1	1	1	1	1	1	1	1	1	1	1	1	1	1	1	1	1	1	1	1	1	1	1	1	1	1	-	1
35438	-	1	1	1	1	-	-	0	0	0	0	1	0	-	0	-	0	1	1	1	1	1	-	1	1	1	1	1	1	1	1	1	1	1	1	1	1	-	1	1	1	1	1	1	1	1	1	1	1
38409	-	1	0	0	0	0	-	0	0	-	0	0	1	-	0	-	-	1	1	1	1	1	1	1	1	1	-	1	1	1	1	1	1	1	1	1	1	1	1	1	1	1	1	1	1	1	1	1	1
35121	0	1	0	0	0	0	-	0	0	0	0	0	1	0	0	0	0	1	1	1	-	1	1	1	1	1	1	1	-	1	1	1	1	1	1	1	1	-	1	1	1	1	1	1	1	1	1	1	1
37802	0	1	0	0	0	0	0	1	0	1	0	0	1	0	1	0	0	1	1	1	1	1	1	1	1	1	1	1	1	1	1	1	1	-	1	1	1	1	1	-	-	1	1	1	1	1	1	-	1
36219	-	1	0	0	-	-	-	0	0	0	0	0	1	-	0	1	0	1	1	1	1	1	1	1	1	1	1	1	1	1	1	1	1	1	1	0	1	-	1	1	1	1	1	1	1	1	1	1	1
35487	0	1	0	0	0	0	0	0	0	0	0	0	-	0	0	0	0	1	1	1	1	1	1	1	1	1	1	1	1	1	1	1	1	1	1	1	1	1	1	1	1	1	1	1	1	1	1	1	1
39028	0	1	0	0	0	0	0	0	0	0	0	0	-	0	0	0	0	1	1	1	1	1	1	1	1	1	1	1	1	1	1	1	1	1	1	1	1	1	1	1	1	1	1	1	1	1	1	1	1
35086	0	1	0	0	0	0	0	0	0	0	0	0	1	0	0	0	0	1	-	1	1	1	1	1	1	1	1	1	1	1	1	1	1	1	1	1	1	1	1	1	1	1	1	1	1	1	1	1	1
38216	0	1	0	0	0	0	0	0	0	0	0	0	1	0	0	0	0	1	1	1	1	-	1	1	1	1	1	1	1	1	1	1	1	1	1	1	1	1	1	-	1	1	1	1	-	1	1	-	1
36264	0	1	0	0	0	-	-	0	0	0	0	1	1	-	0	-	0	1	1	1	1	1	1	1	1	1	1	-	1	1	1	1	1	1	1	1	1	0	1	1	1	1	1	1	1	1	1	1	1
38546	0	1	0	0	0	0	0	0	0	0	0	0	-	0	0	0	0	1	1	1	1	1	1	1	1	1	1	1	1	1	1	1	1	1	1	1	1	1	1	1	1	1	1	1	1	1	1	1	1
38032	0	1	0	0	0	0	0	0	0	0	0	1	1	0	0	-	0	1	1	1	1	1	1	1	1	1	1	-	1	1	1	1	1	1	1	1	1	-	1	1	1	1	1	1	1	1	1	1	1
38898	0	1	0	0	0	0	0	0	0	0	0	0	1	0	1	0	0	1	1	1	1	1	1	1	1	1	1	1	1	1	1	1	0	1	1	1	1	1	1	1	1	1	1	1	1	1	1	0	1
36652	0	1	0	0	0	-	0	1	1	1	1	0	-	0	1	0	1	1	1	1	-	1	1	1	1	1	1	1	-	1	1	1	1	1	1	1	1	1	1	1	1	1	1	1	1	-	1	-	1
38002	-	1	0	0	0	-	-	0	0	1	0	0	1	-	0	-	1	1	1	1	-	1	1	1	1	-	1	1	1	1	1	1	1	1	1	1	1	1	1	1	1	1	1	1	1	1	1	-	1
35369	0	1	0	0	0	0	0	1	1	1	1	0	1	0	1	0	1	1	1	1	-	-	1	1	1	1	-	1	-	1	-	1	1	1	1	1	1	1	1	1	1	1	1	1	1	1	1	1	1
37298	0	1	0	0	0	0	0	1	1	1	1	0	1	0	1	0	1	1	1	1	-	1	1	1	1	1	1	1	-	1	-	1	1	1	1	1	1	1	1	1	1	1	1	1	1	1	-	-	1
34432	0	1	0	0	0	0	0	0	1	1	1	-	1	0	1	0	1	-	1	1	1	1	-	-	1	1	1	1	1	1	1	1	1	1	-	1	1	1	1	1	1	1	1	1	1	1	1	1	1
37076	0	1	0	0	0	0	-	0	1	1	1	1	1	0	0	0	1	1	1	1	1	-	1	1	1	1	1	1	-	1	-	1	1	1	1	1	1	1	1	1	1	1	1	1	1	1	-	1	1
35570	0	1	0	0	0	0	0	1	1	1	1	0	-	0	1	0	1	1	1	1	-	1	1	1	1	1	1	1	1	1	1	1	1	1	1	1	1	1	1	1	1	1	1	1	1	1	1	1	1
38534	0	1	0	0	-	0	0	1	0	1	0	0	1	0	1	0	1	1	1	1	-	1	1	1	-	-	1	1	1	1	1	1	1	1	1	1	1	1	1	1	-	1	-	1	1	-	1	1	1
35067	0	1	0	0	0	0	0	1	1	1	1	0	1	0	0	0	1	1	1	1	-	1	1	1	1	1	-	1	1	1	1	1	1	1	1	1	1	1	1	-	0	1	1	1	1	1	-	-	1
39087	0	1	-	0	-	0	-	0	0	0	0	-	1	0	0	0	0	1	1	1	1	1	-	1	1	-	1	1	1	1	1	1	1	-	1	1	1	1	1	1	1	1	1	1	1	1	1	1	1
39045	-	1	0	0	0	-	0	0	0	0	0	1	1	-	0	-	0	1	1	1	-	1	1	1	1	1	1	-	1	1	-	1	1	1	1	1	1	-	1	1	1	1	1	1	1	1	1	1	1
35093	1	1	1	1	1	1	1	1	-	1	-	1	1	1	1	1	1	1	1	1	1	1	1	-	-	1	1	1	1	1	1	1	1	1	1	1	1	-	1	0	1	1	1	1	1	1	1	1	1
37286	0	1	0	0	0	0	0	0	1	1	1	0	1	0	1	0	1	1	1	1	1	-	1	1	1	0	1	1	1	1	1	-	1	-	1	1	1	1	1	1	1	1	1	1	1	1	-	1	1
37049	0	1	0	0	0	0	0	0	1	0	1	0	1	0	0	0	1	1	1	1	1	1	1	1	1	1	1	1	1	1	1	1	1	1	1	1	1	1	1	-	1	1	1	1	1	1	1	1	1
35678	0	-	0	0	0	0	0	0	1	1	1	0	1	0	0	0	0	1	1	1	-	1	1	1	1	1	1	1	1	1	1	1	1	1	1	1	1	1	1	1	1	1	1	1	1	1	1	1	1
38373	0	1	1	1	1	0	0	0	0	0	0	1	1	0	0	0	0	1	1	1	0	1	1	1	1	1	1	-	1	1	1	1	1	1	1	-	0	-	1	1	1	1	1	1	1	1	1	1	1
36017	0	1	0	0	0	0	0	0	1	0	1	0	1	0	0	0	1	1	1	1	-	1	1	1	1	1	1	1	1	1	1	1	1	1	1	1	1	1	1	-	1	1	1	1	1	1	1	1	1
38120	0	1	0	0	0	0	-	0	0	1	0	0	1	0	0	0	0	1	1	1	1	1	1	1	1	1	1	1	1	1	1	-	1	1	1	1	1	1	-	1	1	1	1	1	1	1	1	1	1
34766	0	1	0	0	0	-	1	0	0	0	0	0	-	0	0	0	0	1	1	1	1	1	1	1	1	1	1	1	1	1	1	1	1	1	1	1	1	1	1	1	-	1	1	1	1	1	1	1	1
34909	-	1	1	1	1	1	1	0	-	0	0	1	1	1	-	1	0	0	0	1	1	0	1	1	1	1	-	1	1	1	1	1	1	-	1	1	1	1	0	1	1	1	1	0	0	0	1	1	1
35535	-	1	-	1	1	-	1	0	0	0	0	-	1	-	0	-	0	1	1	1	1	1	1	1	1	1	1	1	1	1	1	1	1	-	1	0	1	1	1	1	1	1	1	1	1	1	1	1	1
37233	0	1	0	0	0	-	0	0	0	0	0	0	1	-	1	0	0	1	1	1	1	1	1	1	1	-	1	1	1	1	1	1	1	-	1	1	1	1	1	1	1	1	1	1	1	1	1	1	1
36783	0	1	0	0	0	0	0	0	0	0	0	0	1	0	0	-	0	1	1	1	1	1	1	1	1	-	1	1	1	1	1	1	1	-	1	1	1	1	1	1	1	1	-	1	1	1	1	-	1
37172	1	1	-	-	-	1	1	1	1	1	1	-	1	-	-	1	1	1	1	1	1	1	1	1	1	1	1	1	1	1	1	1	1	1	1	1	1	1	1	1	1	1	1	1	1	1	1	1	1
38692	0	1	0	0	0	0	-	0	0	0	0	0	1	-	0	-	0	1	1	1	1	1	1	1	1	1	1	1	1	1	1	1	1	-	0	1	1	0	1	1	1	1	1	1	1	1	1	1	1
38236	0	1	0	0	0	0	0	0	0	0	0	0	1	0	0	0	0	1	1	1	1	1	-	1	1	1	1	1	1	1	1	1	1	1	1	1	1	1	-	1	1	1	1	1	1	1	1	1	1
37830	0	1	0	0	0	0	0	0	0	0	0	0	1	0	0	0	0	1	1	1	1	1	1	1	1	1	1	1	1	1	1	1	1	1	1	1	1	1	-	1	-	1	1	1	1	-	1	-	1
37006	0	1	0	0	0	0	0	0	0	0	0	0	1	0	0	0	0	1	1	1	1	1	1	1	1	-	1	1	1	1	1	1	1	1	1	1	1	1	1	1	1	1	1	1	1	-	1	1	1
38289	0	1	0	0	0	0	-	0	0	0	0	0	1	0	0	0	0	1	1	1	1	1	1	1	1	1	1	1	1	1	1	1	1	1	1	1	1	1	1	1	1	1	1	1	1	1	1	-	1
37507	0	1	0	0	0	0	0	-	0	0	0	0	1	0	0	0	0	1	1	1	1	1	-	1	1	1	1	1	1	1	1	1	1	1	1	1	1	0	1	1	1	1	1	1	1	1	1	1	1
38920	0	1	0	0	0	0	0	0	0	0	0	0	1	0	0	0	0	1	1	1	1	1	1	1	1	1	1	1	1	1	1	1	1	1	1	1	1	1	1	1	1	1	1	1	1	1	1	-	1
38850	0	1	0	0	0	0	-	0	0	0	0	1	1	0	0	-	0	1	1	1	1	1	1	1	1	1	1	-	1	1	1	1	1	1	1	1	1	-	1	1	1	1	1	1	1	1	1	1	1
36496	0	1	0	0	0	0	0	0	0	0	0	0	1	0	0	0	0	1	1	1	1	1	1	1	1	1	1	1	1	1	1	1	1	1	1	1	1	1	1	1	1	1	1	1	1	1	1	-	1
36832	0	1	0	0	0	0	0	0	0	0	0	0	-	0	0	0	0	1	1	1	1	1	1	1	1	1	1	1	1	1	1	1	1	1	1	1	1	1	1	1	1	1	1	1	1	1	1	-	1
35758	1	1	1	-	1	1	1	1	1	1	1	1	1	-	1	1	1	1	1	1	1	1	1	1	1	1	1	1	1	1	1	1	1	1	1	1	1	1	1	0	1	1	1	1	1	1	1	1	1
37942	0	1	0	0	0	0	0	0	0	0	0	0	1	0	1	0	0	1	1	1	1	1	-	1	1	1	1	1	1	1	1	1	0	1	1	1	1	1	1	1	1	1	1	1	1	1	1	0	1
36676	1	-	1	-	-	1	1	0	0	0	0	-	1	1	0	1	0	1	1	1	-	1	1	1	1	1	1	1	1	1	1	1	1	1	1	1	1	-	1	1	-	1	1	1	1	1	1	1	1
37580	1	1	-	-	0	1	-	0	0	0	0	-	1	1	0	1	0	1	1	1	1	1	1	1	1	1	1	1	-	1	-	1	1	1	1	1	1	1	1	1	1	1	1	1	1	1	1	1	1
36749	0	1	0	0	0	0	0	1	1	1	1	0	1	0	1	0	1	1	1	1	-	1	1	1	1	1	1	1	1	1	1	1	1	1	1	1	1	1	1	1	1	1	1	1	1	-	1	-	1
35000	0	1	0	0	0	-	0	0	1	1	1	1	1	0	1	0	1	1	1	1	1	1	1	1	1	1	-	1	0	1	1	1	1	1	1	1	1	1	1	1	1	1	1	1	1	-	1	1	1
35103	0	-	0	0	0	-	0	1	1	1	1	0	1	0	0	0	1	1	1	1	1	-	1	1	1	1	1	1	1	1	1	1	1	1	1	1	1	1	1	1	1	1	1	1	1	1	1	-	1
37481	0	1	0	0	0	0	0	1	1	1	1	0	1	0	1	0	1	1	1	1	-	-	1	1	1	1	1	1	-	1	1	1	1	1	1	1	1	1	1	1	1	1	1	1	1	1	1	-	1
39073	0	1	1	1	1	0	1	1	1	1	1	1	1	0	1	0	1	1	1	1	1	1	-	1	1	-	-	1	1	1	1	1	1	1	1	1	1	1	0	0	-	1	1	1	1	1	1	1	1
38606	0	1	0	0	-	0	0	1	0	1	0	0	1	0	1	0	1	1	1	1	-	1	-	1	-	1	1	1	1	1	1	1	1	1	1	1	1	1	1	1	-	1	-	1	1	1	1	1	1
37425	0	1	0	0	0	0	0	1	1	1	1	0	1	0	0	0	1	1	1	1	1	-	-	1	1	1	1	1	1	1	-	1	1	1	1	1	1	1	1	-	1	1	1	1	1	1	-	1	1
37712	-	1	-	-	-	-	-	1	0	0	0	0	1	-	0	-	0	1	1	1	1	1	1	1	1	1	1	1	1	1	1	1	1	1	1	1	1	1	1	1	1	1	1	1	1	1	1	-	1
38070	-	1	-	-	-	1	1	1	0	0	0	-	0	1	0	1	0	1	1	1	1	1	1	1	1	1	1	1	1	1	1	1	1	1	1	-	1	1	1	1	1	1	1	1	1	1	1	1	1
38828	-	1	0	0	0	0	0	1	1	0	1	0	-	0	1	-	0	1	1	1	-	-	1	1	1	1	1	1	1	1	1	1	1	1	1	1	1	1	1	1	1	1	1	1	1	1	1	0	1
38068	0	1	-	-	-	0	0	0	0	0	0	1	1	0	0	0	0	1	1	1	1	1	1	1	1	1	1	-	1	1	1	1	1	1	1	-	1	-	1	1	1	1	1	1	1	1	1	1	1
36629	0	1	0	0	0	0	-	0	0	0	0	0	1	-	0	0	0	-	1	1	-	1	1	1	1	-	1	1	1	1	1	1	1	1	1	1	1	1	1	1	1	1	1	1	1	1	1	1	1
37079	0	1	0	0	0	0	0	0	0	0	0	0	1	-	0	-	0	1	-	1	1	1	1	1	1	1	1	1	1	1	1	1	1	1	1	1	1	1	1	1	1	1	1	1	1	1	1	-	1
37613	0	1	0	-	0	0	0	0	0	0	0	0	1	0	0	0	0	1	1	1	1	1	1	1	1	1	1	1	-	1	1	1	1	1	1	1	1	1	1	1	1	1	1	-	1	1	1	1	1
35548	0	1	0	0	0	0	-	0	0	0	0	-	1	-	0	0	0	1	1	1	1	1	1	1	1	1	1	-	1	1	1	1	1	1	1	1	1	0	1	1	1	1	1	1	1	1	1	1	1
37317	0	1	0	0	0	0	0	0	0	0	0	0	1	-	1	0	0	1	1	1	1	1	1	1	1	-	1	1	1	1	1	1	1	-	1	1	1	1	1	1	1	1	1	1	1	1	1	1	1
39126	0	1	0	0	0	0	0	0	0	0	0	0	1	0	0	0	0	1	-	1	1	1	1	1	1	1	1	1	1	1	1	1	1	1	1	1	1	1	1	-	1	1	1	1	-	1	1	1	1
35752	0	1	0	0	0	0	0	0	0	0	0	0	1	0	0	0	0	1	1	1	1	1	1	1	1	1	1	1	1	1	1	1	1	1	1	1	1	1	1	1	-	1	1	1	1	-	1	-	1
36993	0	1	0	0	0	0	0	0	0	0	0	0	1	0	0	0	0	1	1	1	1	1	1	1	1	1	1	1	1	1	1	1	1	1	1	-	1	1	1	1	1	1	1	1	1	1	1	1	1
37028	0	1	0	0	0	0	0	0	0	0	0	0	1	0	0	0	0	1	1	-	1	1	1	1	1	1	1	1	1	1	1	1	1	1	1	1	1	1	1	1	1	1	1	1	1	1	1	1	1
39022	0	1	0	0	0	0	0	0	0	0	0	0	1	0	0	0	0	1	1	1	1	1	1	1	1	1	-	1	1	1	1	1	1	-	1	1	1	1	-	1	1	1	1	1	1	1	1	1	1
37683	0	1	0	0	0	0	0	0	0	0	0	0	1	0	0	0	0	1	1	0	1	1	1	1	1	-	1	1	1	-	1	1	1	1	1	1	1	1	1	-	1	1	1	1	1	1	1	1	1
35982	1	1	1	1	1	1	1	0	0	0	0	1	1	1	0	1	0	1	1	1	1	1	1	1	1	1	1	-	1	-	1	1	1	1	1	-	1	1	1	1	1	1	1	-	-	1	-	1	1
36535	-	1	-	1	-	-	1	0	0	0	0	-	1	-	0	-	0	1	1	1	-	1	1	1	1	1	1	1	1	1	1	1	1	1	1	1	1	1	1	1	1	1	1	1	1	1	1	1	1
38645	0	1	0	0	0	-	0	1	1	1	1	1	1	0	1	0	1	1	1	1	-	1	1	1	1	-	1	-	-	1	1	1	1	1	1	1	1	1	1	1	1	1	1	1	1	1	1	-	1
37662	-	1	1	1	1	0	-	0	0	0	0	1	1	-	-	0	0	1	1	1	1	1	1	1	1	-	-	1	1	1	-	-	1	1	1	1	1	1	1	1	1	1	1	1	1	1	1	1	1
37916	-	1	1	-	-	-	-	0	0	0	0	-	1	1	0	-	0	1	1	0	-	1	-	1	1	1	1	1	1	1	1	1	1	1	1	1	1	1	1	1	1	1	1	1	1	1	1	1	1
38537	0	1	0	0	0	0	0	1	1	1	-	1	1	0	1	0	1	1	1	1	-	-	1	1	1	1	1	1	-	1	-	1	1	1	1	1	1	1	-	1	-	1	1	1	1	1	1	1	1
37038	0	1	1	1	1	0	0	1	1	1	1	1	1	0	1	0	1	1	1	1	1	-	1	-	1	1	0	1	1	1	-	-	1	1	1	1	1	1	1	1	1	1	1	1	0	1	1	-	1
39166	0	1	0	0	0	0	0	1	1	1	1	0	1	0	1	0	1	1	1	1	1	1	1	1	-	1	-	1	1	1	1	1	-	1	1	1	1	1	1	1	-	1	1	1	1	1	1	-	1
38873	0	1	0	0	0	0	0	1	1	1	1	0	1	0	1	0	1	1	1	1	0	1	1	1	1	1	1	1	1	1	1	1	1	1	1	1	1	1	1	1	1	1	1	1	1	1	1	-	1
35804	0	1	0	0	0	0	0	1	1	0	1	0	1	0	1	-	0	1	1	1	1	1	1	1	1	1	-	1	1	1	1	-	1	-	1	1	1	1	1	1	1	1	1	1	1	1	1	1	1
35846	1	1	-	-	-	-	1	0	-	0	0	-	0	-	0	1	-	1	1	1	1	1	1	1	1	1	1	1	1	1	1	1	1	1	1	1	1	1	1	1	1	1	1	1	1	1	1	1	1
38869	1	1	0	0	0	1	0	-	0	1	0	0	1	1	0	1	1	1	1	1	1	1	1	1	1	1	1	1	1	1	1	1	1	1	1	1	1	1	1	0	1	1	1	1	1	1	1	-	-
38666	0	1	0	0	0	0	-	0	1	0	1	0	1	0	0	0	1	1	1	1	-	1	1	1	1	1	1	1	1	1	1	1	1	1	1	1	1	1	1	1	1	1	1	1	1	1	1	-	1
36079	-	1	0	0	0	-	1	0	0	0	0	0	-	-	0	-	0	1	1	1	1	1	1	1	1	1	1	1	1	1	1	1	1	1	1	1	1	1	1	1	1	1	1	1	1	1	1	1	1
35702	-	1	-	-	-	-	-	1	0	0	0	0	1	-	0	0	0	1	1	1	1	1	1	1	1	1	1	1	1	1	1	1	1	1	1	1	1	1	1	1	1	1	1	1	1	1	1	1	1
39128	0	1	0	0	0	0	-	0	0	0	0	1	1	-	0	-	0	1	1	1	1	1	1	1	1	1	1	-	1	1	1	1	1	1	1	1	1	1	1	1	1	1	1	1	1	1	1	1	1
37325	0	1	0	0	0	0	0	0	1	1	1	0	1	0	0	0	0	1	1	1	-	1	1	1	1	1	1	1	1	1	1	1	1	1	1	1	1	1	1	1	1	1	1	1	1	1	1	1	1
39089	0	1	0	0	0	0	0	0	1	1	1	0	1	0	0	0	0	1	-	1	-	1	1	1	1	1	1	1	1	1	1	1	1	1	1	1	1	1	1	1	1	1	1	1	1	1	1	1	1
37137	0	1	0	0	0	-	1	0	0	0	0	0	1	-	0	0	0	1	1	1	1	1	1	-	1	1	-	1	1	1	1	1	1	-	1	1	1	1	1	-	1	1	1	1	1	1	1	1	1
36101	0	1	0	0	0	0	0	0	1	1	1	0	1	0	1	0	1	1	1	1	1	1	1	-	1	-	-	1	1	1	1	1	1	-	1	1	1	1	1	1	1	1	1	1	1	1	1	1	1
35554	0	1	0	0	0	0	-	0	0	1	0	0	1	0	0	0	0	1	1	1	-	1	1	1	1	1	1	1	1	1	1	1	1	1	1	1	1	1	1	1	1	1	1	1	1	1	1	1	1
36701	0	1	0	0	0	0	-	0	0	0	0	0	1	0	0	0	0	1	1	1	1	1	1	1	1	-	1	1	1	1	1	1	1	-	1	1	1	1	1	1	1	1	1	1	1	1	1	1	1
37349	0	1	0	0	0	0	-	0	0	0	0	0	1	0	0	0	0	1	1	1	1	1	1	1	1	1	1	1	1	1	1	1	1	1	1	1	1	1	1	1	1	1	1	1	1	1	1	-	1
36028	0	1	0	0	0	0	0	0	0	0	0	0	1	-	0	0	0	1	1	1	1	1	1	1	1	1	1	1	1	1	-	1	1	1	1	1	1	1	1	1	1	1	1	1	1	1	1	1	1
35296	0	1	0	0	0	-	-	0	0	0	0	0	1	0	0	-	0	1	1	1	1	1	1	1	1	1	1	1	1	1	1	1	1	1	1	1	1	1	1	1	1	1	1	1	1	1	1	-	1
39253	0	1	0	0	0	0	-	0	0	0	0	0	1	0	0	0	0	1	1	1	1	1	1	1	1	1	1	1	1	1	1	1	1	1	1	1	1	1	1	1	1	1	1	1	1	1	1	1	1
37705	-	1	0	-	0	0	-	0	0	0	0	0	1	-	0	0	0	1	1	1	1	1	1	1	1	1	1	1	1	1	1	1	1	1	1	1	1	0	1	1	1	1	1	1	1	1	1	1	1
38803	0	0	0	0	0	0	-	0	0	0	0	0	1	0	0	0	0	1	1	1	1	1	1	1	1	1	-	1	1	1	1	1	1	1	1	1	1	1	1	1	1	1	1	1	1	1	1	1	1
37888	0	1	0	0	0	0	0	0	0	0	0	0	1	0	1	-	0	1	1	1	1	1	1	1	1	-	1	1	1	1	1	1	1	1	1	1	1	1	1	1	1	1	1	1	1	1	1	1	1
35778	0	1	0	0	0	0	0	0	0	0	0	0	1	0	0	0	0	-	1	1	1	1	1	-	1	1	1	1	1	1	1	1	1	1	1	1	1	1	1	1	1	1	1	1	1	1	1	-	1
39017	0	0	0	0	0	0	-	0	0	0	0	0	1	0	0	0	0	1	1	1	1	1	1	1	1	1	1	1	1	1	1	1	1	1	1	1	1	1	1	1	1	1	1	1	1	1	1	1	1
37469	0	1	0	0	0	0	0	0	0	0	0	0	1	0	0	0	0	1	1	1	1	1	1	1	1	1	1	1	1	1	1	1	1	1	1	1	1	1	1	1	1	1	1	1	1	1	1	1	1
37348	0	1	0	0	0	0	0	0	0	0	0	0	1	0	0	0	0	1	1	1	1	1	1	1	1	1	1	1	1	1	1	1	1	1	1	1	1	1	1	1	1	1	1	1	1	1	1	1	1
39068	0	1	0	0	0	0	0	0	0	0	0	0	1	0	0	0	0	1	-	1	1	1	1	1	1	1	1	1	1	1	1	1	1	1	1	1	1	1	1	1	1	1	1	1	1	1	1	1	1
38179	0	1	0	0	0	0	0	0	0	0	0	0	1	0	0	0	0	1	1	1	1	1	1	1	1	1	1	1	1	1	1	1	1	1	1	1	1	1	1	1	1	1	1	1	1	1	1	1	1
39165	0	1	0	0	0	0	0	0	0	0	0	0	1	0	0	0	0	1	1	1	1	1	1	1	1	1	1	1	1	1	1	1	1	1	1	1	1	1	1	1	1	1	1	1	1	1	1	1	1
35417	0	1	0	0	0	0	0	0	0	0	0	0	1	0	0	0	0	1	1	1	1	1	1	1	1	1	1	1	1	1	1	1	1	1	1	1	1	1	1	1	1	1	1	1	1	1	1	1	1
37913	0	1	0	0	0	0	0	0	0	-	0	0	1	0	1	0	0	1	1	1	1	1	1	1	1	1	1	1	1	1	1	1	0	1	1	1	1	1	1	1	1	1	1	1	1	1	1	0	1
37801	0	1	0	0	0	0	-	0	0	0	0	0	1	0	0	0	0	1	1	1	1	1	1	1	1	1	1	1	1	1	1	1	1	1	1	1	1	0	1	1	1	1	1	1	1	1	1	1	1
37904	1	1	1	1	1	1	1	0	0	0	0	1	0	1	0	1	0	1	1	1	0	1	1	1	1	1	1	1	1	1	1	1	1	1	1	0	0	1	1	1	1	1	1	1	1	1	1	1	1
38687	0	1	0	0	0	0	0	0	0	0	0	0	1	0	1	0	0	1	1	1	1	1	1	1	1	1	1	1	1	1	1	1	0	1	1	1	1	1	1	1	1	1	1	1	1	1	1	0	1
35320	1	1	-	-	0	-	-	0	1	0	1	0	1	-	0	-	0	1	1	1	1	1	-	1	1	1	1	1	1	1	1	1	1	1	1	1	1	1	1	1	1	1	1	1	1	1	1	-	1
37521	-	1	-	-	-	-	1	0	0	0	0	-	0	-	0	-	0	1	1	-	1	1	1	1	1	1	1	1	1	1	1	1	1	1	1	1	1	1	1	1	1	1	1	1	1	1	1	1	1
35165	1	0	1	1	1	1	1	1	1	1	-	1	1	1	-	1	1	1	1	-	1	1	1	1	1	1	1	1	1	1	1	1	1	1	1	0	1	1	1	1	1	1	1	1	1	1	1	1	1
36991	-	1	0	0	0	0	-	0	1	1	1	0	1	-	0	-	1	1	1	1	1	1	1	1	1	1	1	1	1	1	1	1	1	1	1	1	1	1	1	-	1	1	1	1	1	1	1	1	1
39259	0	1	0	0	0	0	0	0	1	1	1	-	1	0	1	0	1	1	1	1	-	1	-	1	1	1	1	1	1	1	1	1	1	1	1	1	1	1	1	1	1	1	1	1	1	1	1	-	1
38345	0	1	0	0	0	0	0	0	1	1	1	1	1	0	1	0	1	1	1	1	-	1	1	1	1	1	1	1	1	1	1	1	1	1	1	1	1	1	1	-	1	1	1	1	1	1	1	-	1
38227	1	1	-	1	1	-	1	0	0	0	0	-	1	1	0	-	0	1	1	0	1	1	1	1	1	1	1	1	1	1	1	1	1	1	1	1	1	1	1	1	1	1	1	1	1	1	1	-	1
35902	-	1	-	1	1	0	0	0	0	0	0	1	1	-	0	0	0	1	1	1	1	1	1	-	1	1	1	1	1	1	1	-	1	1	1	1	1	1	1	1	1	1	1	1	1	1	1	1	1
38403	-	1	0	0	0	-	-	0	1	0	1	0	1	0	0	0	0	1	1	1	1	-	1	1	1	1	1	1	1	1	-	1	1	1	1	1	1	1	1	1	1	1	1	1	1	1	1	1	1
37908	-	1	1	-	-	1	1	1	0	0	0	-	0	1	-	-	0	1	1	1	1	1	1	1	1	1	1	1	1	1	1	1	1	1	1	1	1	1	1	1	1	1	1	1	1	1	1	1	1
37505	0	1	0	0	0	0	0	0	1	1	1	0	1	0	0	0	1	1	1	1	1	-	1	-	1	-	1	1	1	1	1	1	1	-	1	1	1	1	1	1	1	1	1	1	1	1	1	1	1
38391	-	0	-	0	-	1	0	0	1	1	1	1	1	-	0	-	1	1	1	1	1	1	1	1	1	1	1	1	1	1	1	1	1	1	1	0	1	1	1	1	1	1	1	1	1	1	1	1	1
38394	0	1	1	1	1	0	-	0	0	0	0	1	1	0	0	0	0	1	1	1	0	1	1	1	1	1	1	-	1	1	1	1	1	1	1	1	0	-	1	1	1	1	1	1	1	1	1	-	1
36690	0	1	0	0	0	0	0	0	1	1	1	0	1	0	0	0	0	1	1	1	-	1	1	1	1	1	1	1	1	1	1	1	1	1	1	1	1	1	1	1	1	1	1	1	1	1	1	1	1
38301	0	1	0	0	0	0	0	0	1	1	1	0	1	0	0	0	-	1	1	1	1	1	1	1	1	1	1	1	1	1	1	1	1	1	1	1	1	1	1	1	1	1	1	1	-	1	1	-	1
37725	0	1	0	0	0	0	0	0	1	1	1	0	1	0	0	0	0	1	1	1	-	1	1	1	1	1	1	1	1	1	1	1	1	1	1	1	1	1	1	-	1	1	1	1	1	1	1	1	1
36665	0	1	0	0	0	0	0	0	1	1	1	0	1	0	0	0	0	1	-	1	-	1	1	1	1	1	1	1	1	1	1	1	1	1	1	1	1	-	1	1	1	1	1	1	1	1	1	1	1
34482	0	1	0	0	-	-	-	0	0	0	0	0	1	0	0	0	0	1	1	1	1	1	1	1	1	1	1	1	1	1	1	1	1	1	1	1	1	1	1	1	1	1	1	1	1	1	1	1	1
38019	1	1	1	1	1	1	1	1	-	-	-	1	0	1	-	1	-	1	1	1	0	1	1	1	1	1	1	1	1	1	1	1	1	1	1	0	0	1	1	1	1	1	1	1	1	1	1	1	1
37179	0	1	0	0	0	0	1	1	1	0	1	0	1	0	0	0	0	1	1	1	1	1	1	1	1	1	1	1	1	1	1	1	1	1	1	1	1	1	1	1	1	1	1	1	1	1	0	1	1
38541	0	1	-	-	0	0	-	0	0	0	0	0	1	-	0	0	0	1	1	1	1	1	1	1	1	1	1	1	1	1	1	1	1	1	1	1	1	0	1	1	1	1	-	1	1	1	1	1	1
36711	0	1	0	0	0	0	0	0	1	0	1	0	1	0	1	0	0	1	1	1	-	1	1	1	1	1	1	1	1	1	1	1	1	1	1	1	1	1	1	1	-	1	1	1	1	1	1	1	1
35962	-	1	0	0	0	0	0	0	0	0	0	0	1	-	0	-	0	1	1	1	1	1	1	1	1	1	1	1	1	1	1	1	1	1	1	0	1	1	1	1	1	1	1	1	1	1	1	1	1
37590	0	1	0	0	0	0	0	0	0	0	0	0	1	0	1	0	0	1	1	1	1	1	1	1	1	1	1	1	1	1	1	1	1	-	1	1	1	1	1	-	1	1	1	1	1	1	1	1	1
35748	0	1	0	0	0	0	0	0	0	0	0	0	1	0	0	0	0	1	1	1	-	1	1	1	1	1	1	1	1	1	1	1	1	1	1	1	1	1	1	1	1	1	1	1	1	1	1	-	1
35679	0	1	0	0	0	0	0	1	0	0	0	0	1	0	0	0	1	1	1	1	1	1	1	1	1	1	1	1	1	1	1	1	1	1	1	1	1	1	1	1	1	1	1	1	1	1	1	-	1
38772	0	1	0	0	0	0	-	0	0	0	0	0	1	-	0	-	0	1	1	1	1	1	1	1	1	1	1	1	1	1	1	1	1	1	1	1	1	1	1	1	1	1	1	1	1	1	1	1	1
35666	0	1	0	0	0	0	0	0	0	0	0	0	1	0	0	0	0	1	1	1	-	1	1	1	1	-	1	1	1	1	1	1	1	1	1	1	1	1	1	1	1	1	1	1	1	1	1	1	1
38566	0	1	0	0	0	0	0	0	0	0	0	0	1	0	0	0	0	1	1	1	-	1	1	1	1	1	1	1	1	1	1	1	1	1	1	1	1	1	1	1	1	1	1	1	1	1	1	1	1
39201	0	1	0	0	0	0	0	0	0	0	0	1	1	0	0	0	0	1	1	1	1	1	1	1	1	-	1	-	1	1	1	1	1	1	1	1	1	-	1	1	1	1	1	1	1	1	1	1	1
38997	0	1	0	0	0	0	0	0	0	0	0	0	1	0	0	0	0	1	1	1	-	1	1	1	1	-	1	1	1	1	1	1	1	1	1	1	1	1	1	1	1	1	1	1	1	1	1	1	1
37249	0	1	0	0	0	0	0	0	0	0	0	0	1	0	0	0	0	1	1	1	1	1	-	1	1	1	1	1	1	1	1	1	1	1	1	1	1	1	1	1	1	1	1	1	1	-	1	1	1
36842	0	1	0	0	0	0	0	0	0	0	0	0	1	0	0	0	0	1	1	1	-	1	1	1	1	-	1	1	1	1	1	1	1	1	1	1	1	1	1	1	1	1	1	1	1	1	1	1	1
38935	0	1	0	0	0	0	0	0	0	0	0	0	1	0	0	0	0	1	1	1	1	1	1	1	1	1	1	1	1	1	-	1	1	1	1	1	1	1	1	1	1	1	1	1	1	1	1	1	1
36831	0	1	0	0	0	0	0	0	0	0	0	0	1	0	0	0	0	1	1	1	-	1	1	1	1	-	1	1	1	1	1	1	1	1	1	1	1	1	1	1	1	1	1	1	1	1	1	1	1
39206	0	1	0	0	0	0	0	0	0	0	0	0	1	0	0	0	0	1	1	1	1	1	1	1	1	1	1	1	1	1	1	1	1	1	1	1	1	1	1	1	-	1	1	1	-	1	1	1	1
36003	0	1	0	0	0	0	-	0	0	0	0	0	1	-	0	0	0	1	1	1	1	1	1	1	1	1	1	1	1	1	1	1	1	1	1	1	1	1	1	1	1	1	1	1	1	1	1	1	1
38601	0	1	0	0	0	0	0	0	0	0	0	0	1	0	0	0	0	1	1	1	1	1	1	1	1	1	1	1	1	1	1	1	1	1	1	-	1	1	1	1	1	1	1	1	1	1	1	1	1
35805	0	1	0	0	0	0	0	0	0	0	0	0	1	0	0	0	0	1	1	1	1	1	1	1	1	1	1	1	1	1	1	1	1	1	1	1	1	1	1	1	1	1	-	1	1	1	1	1	1
36915	0	1	0	0	0	0	0	0	0	0	0	0	1	0	0	0	0	1	1	0	1	1	1	1	1	1	1	1	1	1	1	1	1	1	1	1	1	1	1	1	1	1	1	1	1	1	1	1	1
37094	0	0	0	0	0	0	0	0	0	0	0	0	1	0	0	0	0	1	1	1	1	1	1	1	1	1	1	1	1	1	1	1	1	1	1	1	1	1	1	1	1	1	1	1	1	1	1	1	1
37228	0	1	0	0	0	0	0	0	0	0	0	0	1	0	0	0	0	1	1	1	1	1	1	1	1	1	1	1	1	1	1	1	1	1	1	1	1	1	1	1	1	1	1	1	1	1	1	1	1
36353	0	1	0	0	0	0	0	1	1	1	1	0	1	0	1	-	1	1	1	1	1	1	1	1	1	1	1	1	1	1	1	1	1	1	-	1	1	1	1	1	1	1	1	1	1	1	1	1	1
35032	0	1	0	0	0	-	0	1	1	1	1	0	1	0	1	0	1	1	1	1	1	1	1	-	1	1	-	1	1	1	1	1	1	1	1	1	1	1	1	1	1	1	1	1	1	1	1	1	1
38055	-	1	-	-	-	-	-	0	0	0	0	0	1	-	0	-	0	1	1	1	1	1	1	1	1	1	1	1	1	1	1	1	1	1	1	1	1	-	1	1	1	1	1	1	1	1	1	1	1
38388	0	1	0	0	0	0	0	1	1	1	1	1	1	0	1	0	1	1	1	1	1	-	1	1	1	1	1	0	-	1	1	1	1	1	1	1	1	1	1	1	1	1	1	1	1	1	1	1	1
39018	0	1	0	0	0	0	0	1	1	1	1	0	1	0	1	0	1	1	1	1	1	1	1	1	-	1	1	1	-	1	-	1	1	1	1	-	1	1	1	1	-	1	1	1	1	1	1	1	1
34823	0	1	0	0	0	0	0	0	1	1	1	-	-	0	1	0	1	-	1	1	1	1	1	1	1	1	1	1	1	1	1	1	1	1	1	1	1	1	1	1	1	1	1	1	1	1	1	1	1
36600	0	1	1	1	1	0	-	0	0	0	0	-	1	0	-	0	0	1	1	1	1	-	-	1	1	1	1	1	1	1	1	1	1	1	1	1	1	1	1	-	1	1	1	1	1	1	1	-	1
38153	0	1	0	0	0	0	0	1	1	1	1	0	1	0	0	0	1	1	1	1	-	1	1	1	1	1	1	1	-	1	1	1	1	1	1	1	1	1	1	1	1	1	1	1	1	1	1	-	1
38380	0	1	0	0	0	0	1	1	0	1	0	0	1	0	1	0	1	1	1	1	-	1	1	1	1	1	1	1	-	1	1	1	1	1	1	1	1	1	1	1	1	1	1	1	1	1	1	1	1
36327	0	-	0	0	0	-	0	0	1	1	1	0	1	0	0	-	0	1	1	1	-	1	1	1	1	1	1	1	1	1	1	1	1	1	1	1	1	1	1	1	1	1	1	1	1	1	1	1	1
35708	-	1	0	0	0	0	-	0	0	1	0	0	1	-	0	-	0	1	1	1	1	1	1	1	1	1	1	1	1	1	1	1	1	1	1	1	1	1	1	1	1	1	1	1	1	1	1	1	1
37961	-	1	0	0	0	-	-	0	0	0	0	1	1	-	0	-	0	1	1	1	1	1	1	1	1	1	1	-	1	1	1	1	1	1	1	1	1	-	1	1	1	1	1	1	1	1	1	1	1
37375	0	1	0	0	0	0	0	1	1	1	1	0	1	0	1	0	1	1	1	1	1	1	1	-	0	1	-	1	1	1	1	1	1	-	1	1	1	1	1	-	0	1	1	1	1	1	1	1	1
35258	0	1	0	0	0	0	0	0	1	1	-	0	1	0	0	0	1	1	1	1	1	-	1	1	1	1	1	1	1	1	1	1	1	1	1	1	1	1	1	1	1	1	-	1	1	1	1	1	1
35300	0	1	0	0	0	0	-	0	0	1	0	0	1	-	0	-	0	1	1	1	1	1	1	1	1	1	1	1	1	1	1	1	1	1	1	1	1	1	1	1	1	1	1	1	1	1	1	1	1
35953	0	1	0	0	0	0	0	0	1	0	1	0	1	0	0	0	1	1	1	1	1	1	1	1	1	1	1	1	1	1	1	1	1	1	1	1	1	1	1	1	1	1	1	1	1	1	1	-	1
38535	0	1	0	0	0	0	0	0	1	0	1	0	1	0	0	0	1	1	1	1	1	1	1	1	1	1	-	1	1	1	1	1	1	1	1	1	1	1	1	1	-	1	1	1	1	1	1	1	1
38419	-	1	0	0	-	0	-	0	0	0	0	0	1	-	0	0	0	1	1	1	1	1	1	1	1	1	1	1	1	1	1	1	1	1	1	1	1	-	1	1	1	1	1	1	1	1	1	1	1
37352	0	1	0	0	0	0	0	0	1	1	1	0	1	0	0	0	0	1	-	1	-	1	1	1	1	1	1	1	1	1	1	1	1	1	1	1	1	1	1	1	1	1	1	1	1	1	1	1	1
38965	0	1	0	0	0	0	0	0	1	1	1	0	1	0	0	0	0	1	1	1	-	1	1	1	1	-	1	1	1	1	1	1	1	1	1	1	1	1	1	1	1	1	1	1	1	1	1	1	1
36632	-	1	0	0	0	0	-	0	0	0	0	0	1	-	0	0	0	1	1	1	1	1	1	1	1	1	1	1	1	1	1	1	1	1	1	1	1	1	1	-	1	1	1	1	1	1	1	1	1
37937	1	1	1	-	-	-	1	0	0	0	0	-	0	1	0	1	0	1	1	1	1	1	1	1	1	1	1	1	1	1	1	1	1	1	1	1	1	1	1	1	1	1	1	1	1	1	1	1	1
39064	0	1	0	0	-	0	0	1	0	1	0	0	1	0	0	-	1	1	1	1	1	1	1	1	1	1	1	1	1	1	1	1	1	1	1	1	1	1	1	1	1	1	1	1	1	1	1	1	1
36176	0	1	0	0	0	0	0	0	1	0	1	0	1	0	0	0	1	1	1	1	1	1	1	1	1	1	1	1	1	1	1	1	1	1	1	1	1	1	1	1	1	1	1	1	1	1	1	1	1
38487	0	1	0	0	0	0	0	0	-	0	-	0	1	0	0	0	0	1	1	1	1	1	1	1	1	1	1	1	1	1	1	1	1	1	1	1	1	1	1	1	1	1	1	1	1	1	1	-	1
35579	0	1	0	0	0	0	0	1	0	0	0	0	1	0	1	0	0	1	1	1	1	1	1	1	1	1	1	1	1	1	1	1	1	1	1	1	1	1	1	1	1	1	1	1	1	1	1	1	1
39120	0	1	0	0	0	0	-	0	0	1	0	0	1	0	0	0	0	1	1	1	-	1	1	1	1	1	1	1	1	1	1	1	1	1	1	1	1	1	1	1	1	1	1	1	1	1	1	1	1
39051	0	1	-	0	-	0	0	0	0	0	0	0	1	0	0	0	0	1	1	1	-	1	1	1	1	1	1	1	1	1	1	-	1	1	1	1	1	1	1	1	1	1	1	1	1	1	1	1	1
35384	0	1	0	0	0	0	1	0	0	0	0	0	1	0	1	0	0	1	1	1	1	1	1	1	1	1	1	1	-	1	1	1	1	1	1	1	1	1	1	1	1	1	1	1	1	1	1	1	1
37874	0	1	0	0	0	0	-	0	0	0	0	0	1	0	0	0	0	1	1	1	1	1	1	1	1	1	1	1	1	1	1	1	1	1	1	1	1	1	1	1	1	1	1	1	1	1	1	1	1
37953	0	1	-	0	0	0	-	0	0	0	0	0	0	0	0	0	0	1	1	1	1	1	1	1	1	1	1	1	1	1	1	1	1	1	1	1	1	1	1	1	1	1	1	1	1	1	1	1	1
39088	0	1	0	0	0	0	0	0	0	1	0	0	1	0	0	0	0	1	1	1	1	1	1	1	1	1	1	1	1	1	1	1	1	1	1	1	1	1	1	1	1	1	1	1	1	1	1	1	1
35944	0	1	0	0	0	0	0	0	0	0	0	0	1	0	0	0	0	1	1	1	-	1	1	1	1	1	1	1	1	1	1	1	1	1	1	1	1	1	1	1	1	1	1	1	1	1	1	1	1
38031	0	1	0	0	0	0	0	0	0	0	0	0	1	0	0	0	0	1	1	1	1	1	1	1	1	1	1	1	1	1	1	1	1	1	1	1	1	1	1	1	1	1	1	1	1	1	1	1	1
39007	0	1	0	0	0	0	0	0	0	0	0	0	1	0	0	0	0	1	1	1	1	1	1	1	-	1	1	1	1	1	1	1	1	1	1	1	1	1	1	1	1	1	1	1	1	1	1	1	1
36052	0	1	0	0	0	0	0	0	0	0	0	0	1	0	0	0	0	1	1	1	-	1	1	1	1	1	1	1	1	1	1	1	1	1	1	1	1	1	1	1	1	1	1	1	1	1	1	1	1
38251	0	1	0	0	0	0	0	0	0	0	0	0	1	0	0	0	0	1	1	1	-	1	1	1	1	-	1	1	1	1	1	1	1	1	1	1	1	1	1	1	1	1	1	1	1	1	1	1	1
34604	0	1	0	0	0	0	0	0	0	0	0	0	1	0	0	0	0	1	1	1	1	1	1	1	1	1	1	1	1	1	1	1	1	1	1	1	1	1	1	1	1	1	1	1	1	1	1	1	1
35230	0	1	0	0	0	0	0	0	0	0	0	0	1	0	0	0	0	1	1	1	1	1	1	1	1	1	1	1	1	1	1	1	1	1	1	1	1	1	1	1	1	1	1	1	1	1	1	1	1
38978	0	1	-	0	0	0	0	0	0	0	0	0	1	0	0	0	0	1	1	0	1	1	1	1	1	1	1	1	1	1	1	1	1	1	1	1	1	1	1	1	1	1	1	1	1	1	1	1	1
37394	0	1	0	0	0	0	0	0	0	0	0	0	1	0	0	0	0	1	1	1	1	1	1	1	1	1	1	1	1	1	1	1	1	1	1	1	1	1	1	1	1	1	1	1	1	1	1	1	1
37672	0	1	0	0	0	0	0	0	0	0	0	0	1	0	0	0	0	1	1	1	1	1	1	1	1	1	1	1	1	1	1	1	1	1	1	1	1	1	1	1	1	1	1	1	1	1	1	1	1
38522	0	0	0	0	0	0	0	0	0	0	0	0	1	0	0	0	0	1	1	1	1	1	1	1	1	1	1	1	1	1	1	1	1	1	0	1	1	1	1	1	1	1	1	1	1	1	1	1	1
37813	0	0	0	0	0	0	0	0	0	0	0	0	1	0	0	0	0	1	1	1	1	1	1	1	1	1	1	1	1	1	1	1	1	1	0	1	1	1	1	1	1	1	1	1	1	1	1	1	1
35994	0	1	1	1	1	0	0	1	1	1	1	1	1	0	1	0	1	1	1	1	0	1	1	1	1	1	1	1	1	1	1	1	1	1	1	-	0	1	1	1	1	1	1	1	-	1	1	1	1
36869	0	1	0	0	0	0	1	1	1	1	1	0	1	0	1	0	1	1	1	1	-	1	1	1	1	1	1	1	1	1	1	1	1	-	1	1	1	1	1	1	1	1	1	1	1	1	-	1	1
37376	-	1	0	0	0	-	0	1	1	1	1	0	1	0	0	-	1	1	1	1	1	1	1	1	1	1	1	1	1	1	-	1	1	1	1	1	1	1	1	1	1	1	1	1	1	1	1	1	1
38849	0	1	0	0	0	0	0	1	1	1	1	0	1	0	1	-	1	1	1	1	1	-	1	1	1	-	1	1	1	1	1	1	1	1	1	1	1	1	1	1	1	1	1	1	1	1	1	1	1
36970	-	1	-	-	1	0	-	0	0	0	0	1	1	-	0	0	0	1	1	1	1	1	-	1	1	1	1	1	1	1	1	1	1	-	1	1	1	1	1	1	1	1	1	1	1	1	1	1	1
35357	-	1	0	-	-	-	1	0	0	0	0	0	1	-	0	-	0	1	1	1	1	1	1	1	1	1	1	1	1	1	1	1	1	1	1	1	1	1	1	-	1	1	1	1	1	1	1	1	1
35870	-	1	-	-	-	-	-	0	0	0	0	0	0	-	0	-	0	1	1	1	1	1	1	1	1	1	1	1	1	1	1	1	1	1	1	1	1	1	1	1	1	1	1	1	1	1	1	1	1
36139	-	1	-	-	-	-	-	1	1	1	1	1	1	-	1	1	1	1	1	1	1	1	1	1	0	1	1	1	1	1	1	1	1	1	1	1	1	0	1	1	0	1	1	1	1	1	1	1	1
35042	1	0	1	1	1	1	1	1	1	1	1	1	0	1	1	1	1	1	1	1	1	1	1	1	1	1	1	1	1	1	1	1	-	1	1	0	1	1	1	1	1	1	1	1	-	1	1	1	-
36458	0	1	0	0	0	0	0	1	1	1	1	0	-	0	1	0	1	1	1	1	-	1	1	1	1	1	1	1	1	1	1	1	1	1	1	1	1	1	1	1	1	1	1	1	1	1	1	1	1
35958	0	1	0	0	0	0	0	1	1	1	1	0	1	0	1	0	1	1	1	1	1	1	1	1	1	1	1	1	1	1	1	1	1	1	1	1	1	1	1	1	1	1	1	1	1	1	1	1	1
37328	0	1	0	0	0	0	0	1	1	1	1	0	-	0	1	0	1	1	1	1	1	1	-	1	1	1	1	1	1	1	1	1	1	1	1	1	1	1	1	1	1	1	1	1	1	1	1	1	1
36076	1	1	0	0	0	1	0	-	0	1	-	0	1	1	0	1	1	1	1	1	1	1	1	1	1	1	1	1	1	1	1	1	1	1	1	1	1	1	1	0	1	1	1	1	1	1	1	-	1
38583	0	1	0	0	0	0	0	0	1	1	1	-	1	0	1	0	1	-	1	1	0	1	-	1	1	1	1	1	1	1	1	1	1	1	1	1	1	1	1	1	1	1	1	1	1	1	1	1	1
37202	0	1	0	0	-	0	0	1	0	1	0	0	1	0	1	0	1	1	1	1	-	1	1	1	1	-	1	1	1	1	1	1	1	1	1	1	1	1	1	1	1	1	1	1	1	1	1	1	1
35703	0	1	0	0	0	0	0	0	1	1	1	1	1	0	0	0	1	1	1	1	1	-	1	1	1	1	1	1	1	1	1	1	1	1	1	1	1	-	1	1	1	1	1	1	1	1	1	1	1
38402	0	1	0	0	-	0	0	-	0	1	0	0	1	0	1	0	1	1	1	1	1	1	1	1	1	-	-	1	1	1	1	1	1	1	1	1	1	1	1	1	1	1	1	1	1	1	1	1	1
36830	-	1	0	0	0	0	-	0	0	1	0	0	1	0	0	-	1	1	1	1	1	1	1	1	1	1	1	1	1	1	1	1	1	1	1	1	1	1	1	1	1	1	1	1	1	1	1	1	1
36957	-	1	0	0	0	0	-	0	0	1	0	0	1	-	0	-	0	1	1	1	1	1	1	1	1	1	1	1	1	1	1	1	1	1	1	1	1	1	1	1	1	1	1	1	1	1	1	1	1
35321	1	-	1	1	1	1	1	-	1	1	1	1	0	1	-	1	1	1	1	1	1	1	1	1	1	1	1	1	1	1	1	1	1	1	1	1	1	1	1	1	1	1	1	1	1	1	1	0	1
38264	1	1	1	-	-	1	-	0	0	1	0	0	1	1	1	1	1	1	1	1	1	1	1	1	1	1	1	1	1	1	1	1	1	1	1	1	1	0	1	1	1	1	1	1	1	1	1	1	1
37724	0	1	0	0	0	-	0	1	1	1	1	0	1	0	1	0	1	1	-	1	1	1	1	1	1	-	1	1	1	1	1	1	1	1	1	0	1	1	-	1	-	1	1	1	1	1	1	1	1
38434	0	1	0	0	0	0	0	1	0	1	0	0	1	0	1	0	1	1	1	1	1	1	1	1	1	1	-	1	1	1	1	1	1	1	1	1	1	1	1	1	1	1	1	1	1	1	1	1	1
37652	-	1	0	0	0	0	-	0	0	0	0	0	1	-	0	-	0	1	1	1	1	1	1	1	1	1	1	1	1	1	1	1	1	1	1	1	1	1	1	1	1	1	1	1	1	1	1	1	1
36807	0	1	0	0	0	0	0	0	1	1	1	0	1	0	0	-	0	1	1	1	-	1	1	1	1	1	1	1	1	1	1	1	1	1	1	1	1	1	1	1	1	1	1	1	1	1	1	1	1
37191	0	1	0	0	0	0	0	0	1	1	1	0	1	0	0	-	0	1	1	1	-	1	1	1	1	1	1	1	1	1	1	1	1	1	1	1	1	1	1	1	1	1	1	1	1	1	1	1	1
34963	-	1	0	0	0	0	-	0	0	1	0	0	1	-	0	0	0	1	1	1	1	1	1	1	1	1	1	1	1	1	1	1	1	1	1	1	1	1	1	1	1	1	1	1	1	1	1	1	1
37041	1	-	1	1	1	1	1	-	1	1	1	1	0	1	-	1	1	1	1	1	1	1	1	1	1	1	1	1	1	1	1	1	1	1	1	1	1	1	1	1	1	1	1	1	1	1	1	0	1
36399	1	1	1	1	1	1	1	1	1	-	-	1	1	1	1	1	1	1	1	1	0	1	1	1	1	1	-	-	1	1	1	1	1	1	1	0	0	1	1	1	1	1	1	1	1	1	1	1	1
36233	1	1	1	1	1	1	1	-	1	-	1	1	1	1	-	1	-	1	1	1	0	1	1	1	1	1	1	1	1	1	1	1	1	1	1	0	0	1	1	1	1	1	1	1	1	1	1	1	1
38371	0	1	0	0	0	0	-	0	1	1	1	0	1	0	0	0	1	1	1	0	1	1	1	1	1	1	1	1	1	1	1	1	1	1	1	1	1	1	1	1	1	1	1	1	1	1	1	-	1
37197	0	1	0	0	0	0	0	0	1	0	1	0	1	0	0	0	1	1	1	1	1	1	1	1	1	1	1	1	1	1	1	1	1	1	1	1	1	1	1	1	1	1	1	1	1	1	1	1	1
38757	0	1	0	0	0	0	0	0	1	0	1	0	1	0	0	0	1	1	1	1	-	1	1	1	1	1	1	1	1	1	1	1	-	1	1	1	1	1	1	1	1	1	1	1	1	1	1	-	1
36104	-	1	0	0	0	-	1	0	0	0	0	0	1	-	0	-	0	1	1	1	1	1	1	1	1	1	1	1	1	1	1	1	1	1	1	1	1	1	1	1	1	1	1	1	1	1	1	1	1
38655	0	1	0	0	0	-	-	0	0	0	0	0	1	-	0	0	0	1	1	1	1	1	1	1	1	1	1	1	1	1	1	1	1	1	1	1	1	1	1	1	1	1	1	1	1	1	1	1	1
39039	0	1	0	0	0	0	0	0	1	1	1	0	1	0	0	0	0	1	1	1	-	1	1	1	1	1	1	1	1	1	1	1	1	1	1	1	1	1	1	1	1	1	1	1	1	1	1	1	1
35606	0	1	0	-	0	0	-	0	0	0	0	0	1	-	0	0	0	1	1	1	1	1	1	1	1	1	1	1	1	1	1	1	1	1	1	1	1	1	1	1	1	1	1	1	1	1	1	1	1
37340	0	1	0	0	0	0	-	0	0	1	0	0	1	-	0	0	0	1	1	1	1	1	1	1	1	1	1	1	1	1	1	1	1	1	1	1	1	1	1	-	1	1	1	1	1	1	1	1	1
37303	0	1	0	0	0	0	1	0	0	0	0	0	1	0	1	0	0	1	1	1	1	1	1	1	1	1	1	1	1	1	-	1	1	1	1	1	1	1	1	1	1	1	1	1	1	1	1	1	1
38554	0	1	0	0	0	0	-	0	0	1	0	0	1	0	0	0	0	1	1	1	1	1	1	1	-	1	1	1	1	1	1	1	1	1	1	1	1	1	1	1	1	1	1	1	1	1	1	1	1
36085	0	1	0	0	0	0	-	0	0	1	0	0	1	0	0	0	0	1	1	1	1	1	1	1	1	1	1	1	1	1	1	1	1	1	1	1	1	1	1	1	1	1	1	1	1	1	1	1	1
38377	0	1	0	0	0	0	0	0	-	0	0	0	1	0	0	0	0	1	1	1	1	1	1	1	1	1	1	1	1	1	1	1	1	1	1	1	1	1	1	1	1	1	1	1	1	1	1	-	1
37915	0	1	0	0	0	0	0	0	0	0	0	0	1	-	0	0	0	1	1	1	1	1	1	1	1	1	1	1	1	1	1	1	1	1	1	1	1	1	1	-	1	1	1	1	1	1	1	1	1
38633	0	1	0	0	0	0	-	0	0	0	0	0	1	0	0	0	0	1	1	1	1	1	1	1	1	1	1	1	1	1	1	1	1	1	1	1	1	1	1	-	1	1	1	1	1	1	1	1	1
37701	0	1	0	0	0	0	-	0	0	0	0	0	1	0	0	0	0	1	1	1	1	1	1	1	1	1	1	1	1	1	1	1	1	1	1	1	1	1	1	1	1	1	1	1	1	1	1	1	1
38923	0	1	0	0	0	0	0	0	1	0	1	0	1	0	0	0	0	1	1	1	1	-	1	1	1	1	1	1	1	1	1	1	1	1	1	1	1	1	1	1	1	1	1	1	1	1	1	1	1
35111	0	1	0	0	0	0	0	0	0	0	0	0	1	0	0	0	0	1	1	1	1	1	1	1	1	1	1	1	1	1	1	1	1	1	1	1	1	1	1	1	1	1	1	1	1	1	1	1	1
38716	0	1	0	0	0	0	0	0	0	0	0	0	1	0	0	0	0	1	1	1	-	1	1	1	1	1	1	1	1	1	1	1	1	1	1	1	1	1	1	1	1	1	1	1	1	1	1	1	1
34990	0	1	0	0	0	0	0	0	0	0	0	0	1	0	0	0	0	1	1	1	1	1	1	1	1	1	1	1	1	1	1	1	1	1	1	1	1	1	1	1	1	1	1	1	1	1	1	1	1
38715	0	1	0	0	0	0	0	0	0	0	0	0	1	0	0	0	0	1	1	1	1	1	1	1	1	1	1	1	1	1	1	1	1	1	1	1	1	1	1	1	1	1	1	1	1	1	1	1	1
36814	0	1	0	0	0	0	0	0	0	0	0	0	1	0	0	0	0	1	1	1	-	1	1	1	1	1	1	1	1	1	1	1	1	1	1	1	1	1	1	1	1	1	1	1	1	1	1	1	1
37047	0	1	0	0	0	0	0	0	0	0	0	0	1	0	0	0	0	1	1	1	1	1	1	1	1	1	1	1	1	1	1	1	1	1	1	1	1	1	1	1	1	1	1	1	1	1	1	1	1
37626	0	1	0	0	0	0	0	0	0	0	0	0	1	0	0	0	0	1	1	1	1	1	1	1	1	1	1	1	1	1	1	1	1	1	1	1	1	1	1	1	1	1	1	1	1	1	1	1	1
39169	0	1	0	0	0	0	0	0	0	0	0	0	1	0	0	0	0	1	1	1	1	1	-	1	1	1	1	1	1	1	1	1	1	1	1	1	1	1	1	1	1	1	1	1	1	1	1	1	1
35566	0	1	0	0	0	0	0	0	0	0	0	0	1	0	0	0	0	1	1	1	1	1	1	1	1	1	1	1	1	1	1	1	1	1	1	1	1	1	1	1	1	1	1	1	1	1	1	1	1
38812	0	1	0	0	0	0	0	0	0	0	0	0	1	0	0	0	0	1	1	1	1	1	1	1	1	1	1	1	1	1	1	1	1	1	1	1	1	1	1	1	1	1	1	1	1	1	1	1	1
37881	0	1	0	0	0	0	0	0	0	0	0	0	1	0	0	0	0	1	1	1	1	1	1	1	1	1	1	1	1	1	1	1	1	1	1	1	1	1	1	1	1	1	1	1	1	1	1	1	1
37546	1	1	1	1	1	1	1	1	-	-	-	-	0	1	-	1	-	1	1	1	1	1	-	1	1	1	1	1	1	1	1	1	1	1	1	1	1	1	1	1	1	1	1	1	1	1	1	1	1
37780	-	1	1	-	-	-	-	1	1	1	1	1	1	-	1	-	1	1	1	1	1	1	1	1	1	1	1	1	1	1	1	1	1	1	1	1	1	0	1	1	1	1	1	1	1	1	1	1	1
36815	1	1	-	-	-	1	1	0	0	1	0	-	1	1	0	1	1	1	1	1	1	1	1	1	1	1	1	1	1	1	1	1	1	1	1	1	1	1	1	1	1	1	1	1	1	1	1	-	1
35692	0	1	-	-	-	0	-	1	1	1	1	0	1	0	1	0	1	1	1	1	0	1	1	1	1	1	1	1	1	1	1	1	1	1	1	1	-	1	1	1	1	1	1	1	1	1	1	1	1
37617	1	1	1	1	-	-	1	0	0	0	0	1	1	1	0	1	0	1	1	1	1	1	1	1	1	1	1	1	1	1	1	1	1	1	1	1	1	0	1	1	1	1	1	1	1	1	-	1	1
36725	-	1	0	0	0	0	-	0	1	1	1	0	1	0	0	-	1	1	1	1	1	-	1	1	1	1	1	1	1	1	-	1	1	1	1	1	1	1	1	1	1	1	1	1	1	1	1	1	1
34278	1	1	1	1	1	1	1	-	0	0	0	1	0	1	-	1	-	1	1	1	1	1	1	1	1	1	1	1	1	1	1	1	1	1	1	1	1	1	1	1	1	1	1	1	1	1	1	1	1
37815	0	1	0	0	0	0	1	0	1	1	-	0	1	0	1	0	1	1	1	1	1	-	-	1	1	-	1	1	1	1	1	1	1	1	1	1	1	1	1	1	1	1	1	1	1	1	-	1	1
37809	0	1	0	0	0	0	0	1	1	1	1	0	1	0	1	0	1	1	1	1	-	1	1	1	1	1	1	1	1	1	1	1	1	1	1	1	1	1	1	1	1	1	1	1	1	1	1	1	1
37768	0	1	0	0	0	0	0	1	1	1	1	0	1	0	1	0	1	1	1	1	-	1	1	1	1	-	1	1	1	1	1	1	1	-	1	1	1	1	1	1	1	1	1	1	1	1	1	1	1
36232	0	1	0	0	0	0	0	0	1	1	1	-	1	0	1	0	1	1	1	1	-	1	1	1	1	1	1	1	1	1	1	1	1	1	1	1	1	1	1	1	1	1	1	1	1	1	1	1	1
37665	0	-	0	0	0	0	0	0	1	1	1	-	1	0	1	0	1	1	1	1	-	1	1	1	1	1	1	1	1	1	1	1	1	1	1	1	1	1	1	1	1	1	-	1	1	1	1	1	1
36277	0	1	-	0	0	0	-	0	0	1	0	0	1	-	0	-	1	1	1	1	1	1	1	1	1	1	1	1	1	1	1	1	1	1	1	1	1	1	1	1	1	1	1	1	1	1	1	1	1
39170	0	1	0	0	0	0	0	1	1	1	1	0	0	0	1	0	1	1	1	1	1	-	-	1	1	1	1	1	1	1	1	1	1	1	1	1	1	1	1	1	1	1	1	1	1	1	1	1	1
37939	0	1	0	0	0	0	0	0	1	1	1	1	1	0	1	0	1	1	1	1	-	1	1	1	1	-	1	1	1	1	1	1	1	1	1	1	1	1	1	-	1	1	1	1	1	1	1	1	1
37898	0	1	0	0	0	-	0	1	1	1	1	1	1	0	0	0	1	1	1	1	1	1	-	1	1	1	1	1	1	1	1	1	1	1	1	1	1	1	1	1	1	1	1	1	1	1	1	1	1
38572	-	1	-	1	1	0	0	0	0	0	0	1	1	0	0	0	0	1	1	1	-	1	1	1	1	1	1	1	1	1	1	1	1	1	1	1	1	1	1	1	1	1	1	1	1	1	1	1	1
37431	0	1	0	0	0	0	0	1	1	1	1	0	1	0	0	0	1	1	1	1	1	-	-	1	1	1	1	1	1	1	1	1	1	1	1	1	1	1	1	1	1	1	1	1	1	-	1	1	1
34804	1	1	0	0	-	1	1	0	0	0	0	-	1	1	0	1	0	1	1	1	1	1	1	1	1	1	1	-	1	1	1	1	1	1	1	1	1	0	1	-	1	1	1	1	1	1	1	1	1
36776	-	1	0	0	0	0	-	0	1	0	1	0	1	0	0	-	0	1	1	1	1	1	1	1	1	1	1	1	1	1	1	1	1	1	1	1	1	1	1	1	1	1	1	1	1	1	1	1	1
38497	-	1	0	0	0	0	0	1	1	1	1	0	1	0	1	-	1	1	1	1	1	1	1	1	1	1	1	1	1	1	1	1	1	1	1	1	1	1	1	1	1	1	1	1	1	1	1	1	1
35068	0	1	0	0	0	0	0	1	1	-	1	0	1	0	1	0	0	1	1	1	1	-	1	1	1	1	1	1	1	1	1	1	1	1	1	1	1	1	1	1	1	1	1	1	1	1	1	1	1
38359	0	1	0	0	0	0	0	1	1	1	1	0	1	0	0	0	1	1	1	1	1	1	1	1	1	1	1	1	1	1	1	1	1	1	1	1	1	1	1	1	1	1	1	1	1	1	1	-	1
36605	0	1	0	0	0	0	0	1	1	0	1	0	1	0	1	0	0	1	1	1	1	1	1	1	1	1	1	1	1	1	1	1	1	1	1	1	1	1	1	1	1	1	1	1	1	1	1	1	1
37870	0	1	0	0	0	0	0	1	1	0	1	0	1	0	1	0	0	1	1	1	1	-	1	1	1	1	1	1	1	1	1	1	1	1	1	1	1	1	1	1	1	1	1	1	1	1	1	-	1
35939	0	1	0	0	0	-	-	0	0	0	0	0	1	-	0	-	0	1	1	1	1	1	1	1	1	1	1	1	1	1	1	1	1	1	1	1	1	1	1	1	1	1	1	1	1	1	1	1	1
36339	0	1	0	0	0	0	0	0	1	0	1	0	1	0	0	0	1	1	1	1	-	1	1	1	1	1	1	1	1	1	1	1	1	1	1	1	1	1	1	1	1	1	1	1	1	1	1	-	1
38966	0	1	-	0	-	0	0	1	0	0	0	0	1	0	0	0	0	1	1	1	1	1	1	1	1	1	1	1	1	1	1	1	1	1	1	1	1	1	1	1	1	1	1	1	1	1	1	1	1
34598	0	1	0	-	0	0	-	0	0	0	0	-	1	0	0	0	0	1	1	1	1	1	1	1	1	1	1	1	1	1	1	1	1	1	1	1	1	1	1	1	1	1	1	1	1	1	1	1	1
36937	0	1	-	0	0	0	-	0	0	0	0	0	1	-	0	0	0	1	1	1	1	1	1	1	1	1	1	1	1	1	1	1	1	1	1	1	1	1	1	1	1	1	1	1	1	1	1	1	1
38735	0	1	0	0	0	0	0	0	1	0	1	0	1	0	1	0	0	1	1	1	1	-	1	1	1	1	1	1	1	1	1	1	1	1	1	1	1	1	1	1	1	1	1	1	1	1	1	1	1
36787	0	1	0	0	0	0	-	0	0	1	0	0	1	0	0	0	0	1	1	1	1	1	1	1	1	1	1	1	1	1	1	1	1	1	1	1	1	1	1	-	1	1	1	1	1	1	1	1	1
35416	0	1	0	0	0	-	0	0	0	0	0	0	1	0	1	0	0	1	1	1	1	1	1	1	1	1	1	1	1	1	1	1	1	1	1	1	1	1	1	1	1	1	1	1	1	1	1	1	1
36019	0	1	0	0	0	0	0	0	0	0	0	0	1	-	1	0	0	1	1	1	1	1	1	1	1	1	1	1	-	1	1	1	1	1	1	1	1	1	1	1	1	1	1	1	1	1	1	1	1
36845	0	1	0	0	0	0	0	0	0	1	0	0	1	0	0	0	1	1	1	1	1	1	1	1	1	1	1	1	1	1	1	1	1	1	1	1	1	1	1	-	1	1	1	1	1	1	1	1	1
36686	0	1	0	0	0	0	-	0	0	1	0	0	1	0	0	0	0	1	1	1	1	1	-	1	1	1	1	1	1	1	1	1	1	1	1	1	1	1	1	1	1	1	1	1	1	1	1	1	1
37299	0	1	0	0	0	0	0	0	1	0	1	0	1	0	0	0	0	1	1	1	1	1	1	1	1	1	1	1	1	1	1	1	1	1	1	1	1	1	1	1	1	1	1	1	1	1	1	1	1
37330	0	1	0	0	0	0	-	0	0	0	0	0	1	0	0	0	0	1	1	1	1	1	1	1	1	1	1	1	1	1	1	1	1	1	1	1	1	1	1	1	1	1	1	1	1	1	1	1	1
36374	0	1	0	0	0	0	0	0	0	0	0	0	1	0	1	0	0	1	1	1	1	1	1	1	1	1	1	1	1	1	1	1	1	1	1	1	1	1	1	1	1	1	1	1	1	1	1	1	1
36410	-	1	0	0	0	0	0	0	0	0	0	0	1	0	0	0	0	1	1	1	1	1	1	1	1	1	1	1	1	1	1	1	1	1	1	1	1	1	1	1	1	1	1	1	1	1	1	1	1
36917	0	1	0	0	0	0	-	0	0	0	0	0	1	0	0	0	0	1	1	1	1	1	1	1	1	1	1	1	1	1	1	1	1	1	1	1	1	1	1	1	1	1	1	1	1	1	1	1	1
35222	0	1	0	0	0	0	0	0	0	1	0	0	1	0	0	0	0	1	1	1	1	1	1	1	1	1	1	1	1	1	1	1	1	1	1	1	1	1	1	1	1	1	1	1	1	1	1	1	1
38581	0	1	0	0	0	0	0	0	0	1	0	0	1	0	0	0	0	1	1	1	1	1	1	1	1	1	1	1	1	1	1	1	1	1	1	1	1	1	1	1	1	1	1	1	1	1	1	1	1
38234	0	1	0	0	0	0	0	0	0	0	0	0	1	0	0	0	0	1	1	1	1	1	1	1	1	1	1	1	1	1	1	1	1	1	1	1	1	1	1	1	1	1	1	1	1	1	1	1	1
37817	0	1	0	0	0	0	0	0	0	0	0	0	1	0	0	0	0	1	1	1	1	1	1	1	1	1	1	1	1	1	1	1	1	1	1	1	1	1	1	1	1	1	1	1	1	1	1	1	1
38103	0	1	0	0	0	0	0	0	0	0	0	0	1	0	0	0	0	1	1	1	1	1	1	1	1	1	1	1	1	1	1	1	1	1	1	1	1	1	1	1	1	1	1	1	1	1	1	1	1
35198	0	1	0	0	0	0	0	0	0	0	0	0	1	0	0	0	0	1	1	1	1	1	1	1	1	1	1	1	1	1	1	1	1	1	1	1	1	1	1	1	1	1	1	1	1	1	1	1	1
37130	0	1	0	0	0	0	0	0	0	0	0	0	1	0	0	0	0	1	1	1	1	1	1	1	1	1	1	1	1	1	1	1	1	1	1	1	1	1	1	1	1	1	1	1	1	1	1	1	1
38726	0	1	0	0	0	0	0	0	0	0	0	0	1	0	0	0	0	1	1	1	1	1	1	1	1	1	1	1	1	1	1	1	1	1	1	1	1	1	1	1	1	1	1	1	1	1	1	1	1
38390	0	1	0	0	0	0	0	0	0	0	0	0	1	0	0	0	0	1	1	1	1	1	1	1	1	1	1	1	1	1	1	1	1	1	1	1	1	1	1	1	1	1	1	1	1	1	1	1	1
38450	0	1	0	0	0	0	0	0	0	0	0	0	1	0	0	0	0	1	1	1	1	1	1	1	1	1	1	1	1	1	1	1	1	1	1	1	1	1	1	1	1	1	1	1	1	1	1	1	1
37761	1	1	1	1	-	-	1	-	0	-	-	-	0	1	-	1	0	1	1	0	1	1	1	1	1	1	1	1	1	1	1	1	1	1	1	1	1	1	1	1	1	1	-	1	1	1	1	1	1
37351	-	1	-	-	-	-	-	0	0	0	0	-	1	1	0	-	0	1	1	1	1	1	1	1	1	1	1	1	1	1	1	1	1	1	1	1	1	1	1	1	1	1	1	1	1	1	1	1	1
38141	1	1	1	1	1	1	1	-	-	-	-	-	0	1	-	1	-	1	1	1	1	1	1	1	1	1	1	1	1	1	1	1	1	1	1	1	1	1	1	1	1	1	1	1	1	1	1	1	1
34388	1	1	1	1	1	1	-	1	1	0	1	1	1	1	1	1	0	1	1	1	1	-	1	1	1	1	1	1	1	1	1	1	-	1	1	1	-	1	1	1	1	1	1	1	1	1	-	1	-
35635	-	1	0	0	0	0	0	1	1	1	1	0	1	0	1	-	1	1	1	1	1	-	1	1	1	1	1	1	1	1	1	1	1	1	1	1	1	1	1	1	1	1	1	1	1	1	1	1	1
36859	1	1	0	0	-	0	0	0	1	1	1	1	1	1	1	0	-	1	1	1	1	1	1	1	1	1	1	1	1	1	1	1	1	1	1	1	1	1	1	1	1	1	1	1	1	1	1	0	1
38961	0	1	0	0	0	0	0	1	1	1	1	1	1	0	1	0	1	1	1	1	1	1	1	1	1	1	1	1	1	1	1	1	1	1	1	1	1	1	1	-	1	1	1	1	1	1	1	1	1
37364	-	1	1	1	1	0	-	0	0	0	0	1	1	-	0	0	0	1	1	1	1	1	1	1	1	-	1	1	1	1	1	-	1	1	1	1	1	1	1	1	1	1	1	1	1	1	1	1	1
37699	0	1	0	0	0	0	0	1	1	1	1	0	1	0	1	0	1	1	1	1	1	-	1	1	1	1	1	1	1	1	1	1	1	1	1	1	1	1	1	1	1	1	1	1	-	1	-	1	1
37244	0	1	0	0	0	-	0	1	1	1	1	0	1	0	1	0	1	1	1	1	1	1	1	1	1	1	1	1	-	1	1	1	1	1	1	-	1	1	1	1	1	1	1	1	1	1	1	1	1
38181	0	1	0	0	0	0	0	1	1	1	1	0	1	0	1	0	1	1	1	1	-	1	1	1	1	1	1	1	1	1	1	1	1	1	1	1	1	1	1	1	1	1	1	1	1	1	1	1	1
36809	-	1	0	0	0	1	0	0	1	0	1	0	1	0	1	-	0	1	1	1	1	1	1	1	1	1	1	1	1	1	1	1	1	1	1	1	1	1	1	1	1	1	1	1	1	-	1	1	1
37064	0	1	0	0	-	0	-	0	1	1	1	0	1	0	0	0	0	1	1	1	1	1	1	1	1	1	-	1	1	1	1	1	1	1	1	1	1	1	1	1	1	1	1	1	1	1	1	1	1
38261	0	1	0	0	0	0	0	1	1	1	1	0	1	0	1	0	1	1	1	1	-	1	1	1	1	1	1	1	1	1	1	1	1	1	1	1	0	1	1	1	1	1	1	1	1	1	1	1	1
38594	0	1	0	0	0	0	0	1	1	-	1	0	1	0	1	0	0	1	1	1	1	1	-	1	1	1	1	1	1	1	1	1	1	1	1	1	1	1	1	1	1	1	1	1	1	1	1	1	1
39146	0	1	0	0	0	0	0	0	1	1	1	1	1	0	0	0	1	1	1	1	1	1	-	1	1	1	-	1	1	1	1	1	1	1	1	1	1	1	1	1	1	1	1	1	1	1	1	1	1
36584	0	1	0	0	0	0	0	1	1	0	1	0	1	0	1	0	0	1	1	1	1	1	1	-	1	1	-	1	1	1	1	-	1	1	1	1	1	1	1	1	1	1	1	1	1	1	1	1	1
37842	0	1	0	0	0	0	0	1	0	1	0	0	1	0	1	0	1	1	1	1	1	1	1	1	1	1	1	1	1	1	1	1	1	1	1	1	1	1	1	1	1	1	1	1	1	1	-	1	1
37770	0	1	1	1	1	0	0	0	0	0	0	1	1	0	0	0	0	1	1	1	1	1	1	1	1	1	1	1	1	1	1	1	1	1	1	1	1	1	1	1	1	1	1	1	1	1	1	1	1
37638	0	1	0	0	0	0	0	1	0	1	0	0	1	0	1	0	1	1	1	1	1	1	1	1	1	1	1	1	1	1	1	1	1	1	1	1	1	1	-	1	1	1	1	1	1	1	1	1	1
36727	1	1	0	0	0	1	-	0	0	0	0	-	1	1	0	1	0	1	1	1	1	1	1	1	1	1	1	1	1	1	1	1	1	1	1	1	1	0	1	1	1	1	1	1	1	1	1	1	1
35500	-	1	0	0	0	1	0	0	0	0	0	1	1	1	0	1	0	1	1	1	1	1	1	1	1	1	1	-	1	1	1	1	1	1	1	1	1	-	1	1	1	1	1	1	1	1	1	1	1
37941	0	1	0	0	0	-	-	0	1	0	1	0	1	0	0	0	0	1	1	1	1	1	1	1	1	1	1	1	1	1	1	1	1	1	1	1	1	1	1	1	1	1	1	1	1	1	1	1	1
35851	0	1	0	0	0	0	0	1	1	0	1	0	1	0	1	0	0	1	1	1	1	1	1	1	-	1	1	1	1	1	1	1	1	1	1	1	1	1	1	1	0	1	1	1	1	1	1	1	1
37782	0	1	0	0	0	0	0	0	1	1	1	0	1	0	1	0	1	1	1	1	1	1	1	1	1	1	1	1	1	1	1	1	1	1	1	1	1	1	1	-	1	1	1	1	1	1	1	1	1
37350	0	1	0	0	0	0	0	0	1	0	1	0	1	0	0	0	1	1	1	1	1	1	1	1	1	1	1	1	1	1	1	1	1	1	1	1	1	1	1	1	1	1	1	1	-	1	1	1	1
37011	1	1	1	1	1	1	1	1	1	1	-	1	0	1	1	1	1	1	1	1	0	1	1	1	1	1	1	1	1	1	1	1	1	1	1	0	0	1	1	1	1	1	1	1	1	1	1	1	1
36507	0	1	0	0	0	0	1	0	0	0	0	0	1	0	1	0	0	1	1	1	1	1	1	1	1	1	1	1	1	1	1	1	1	1	1	1	1	1	1	1	1	1	1	1	1	1	1	1	1
34961	-	1	0	0	0	-	0	1	1	1	1	-	1	0	1	0	1	1	1	1	1	-	1	1	1	1	-	1	1	1	1	1	1	1	1	1	1	1	1	1	1	1	1	1	1	1	1	1	1
36594	1	1	-	-	-	-	-	1	1	1	1	1	1	-	1	1	1	1	1	1	1	1	1	1	1	1	1	1	1	1	1	1	1	1	1	1	1	0	1	1	1	1	1	1	1	1	1	1	1
36884	0	1	1	1	-	0	-	0	1	-	-	1	1	0	0	0	1	1	1	1	-	0	1	1	1	1	1	1	1	1	1	1	1	1	1	1	1	1	1	1	1	1	1	1	1	1	1	1	1
35789	-	1	1	1	1	-	-	1	0	1	0	0	1	-	1	-	1	1	1	1	0	1	1	1	1	1	1	1	1	1	1	1	1	1	1	1	0	1	1	1	1	1	1	1	1	1	1	1	1
34977	0	1	1	1	1	0	-	0	0	0	0	-	1	0	-	0	0	1	-	1	1	1	1	1	1	1	1	1	1	1	1	1	1	1	1	1	1	1	1	1	1	1	1	1	1	1	1	1	1
39119	-	1	1	1	1	0	-	1	0	1	0	0	1	-	1	0	1	1	1	1	0	1	1	1	1	1	1	1	1	1	1	1	1	1	1	1	0	1	1	1	1	1	1	1	1	1	1	1	1
35324	0	1	0	0	0	0	0	1	1	1	1	0	1	0	1	0	1	1	1	1	1	1	1	1	1	1	1	1	1	1	1	1	1	1	1	-	1	1	1	1	1	1	1	1	1	1	1	1	1
37983	0	1	0	0	0	0	0	1	1	0	1	0	1	0	0	0	1	1	1	1	1	1	1	1	1	-	1	1	1	1	1	1	1	1	1	1	1	1	1	1	1	1	1	1	1	1	1	1	1
36122	0	1	0	0	0	0	0	0	1	1	1	0	1	0	0	0	1	1	1	1	1	1	1	1	1	1	1	1	1	1	1	1	1	1	1	1	1	1	1	1	1	1	1	1	1	1	1	1	1
36946	0	1	0	0	0	0	0	0	1	1	1	0	1	0	0	0	-	1	1	1	1	1	1	1	1	1	1	1	1	1	1	1	1	1	1	1	1	1	1	-	1	1	1	1	1	1	1	1	1
39026	0	1	0	0	0	0	0	1	1	0	1	0	1	0	1	0	0	1	1	1	1	1	1	1	1	1	1	1	1	1	1	1	1	1	1	1	1	1	1	1	1	1	1	1	-	1	1	1	1
38477	0	1	0	0	0	0	0	0	1	1	1	0	1	0	1	0	1	1	1	1	1	1	1	1	1	1	1	1	1	1	1	1	1	1	1	1	1	1	1	1	1	1	1	1	1	1	1	1	1
38967	0	1	0	0	0	0	0	0	1	0	1	0	1	0	0	0	1	1	1	1	1	1	1	1	1	1	1	1	1	1	1	1	1	1	1	1	1	1	1	1	1	1	1	1	1	1	1	1	1
37170	0	1	0	0	0	0	0	0	1	1	1	0	1	0	0	0	0	1	1	1	1	1	1	1	1	1	1	1	1	1	1	1	1	1	1	1	1	1	1	1	1	1	1	1	1	1	1	1	1
36748	-	1	0	0	0	-	0	1	1	1	1	0	1	-	1	-	1	1	1	1	1	1	1	1	1	-	1	1	1	1	1	1	1	1	1	1	1	1	1	1	1	1	1	1	1	1	1	1	1
38323	1	1	-	-	-	1	1	0	0	0	0	-	1	1	0	-	0	1	1	1	-	1	1	1	1	1	1	1	1	1	1	1	1	1	1	1	1	1	1	1	1	1	1	1	1	1	1	1	1
36789	1	1	1	1	1	1	1	1	-	-	-	1	0	1	-	1	-	1	1	1	1	1	1	1	1	1	1	1	1	1	1	1	1	1	1	1	1	1	1	1	1	1	1	1	1	1	1	1	1
38623	0	1	1	-	1	-	0	0	0	1	0	1	1	0	1	0	1	1	1	1	1	1	1	1	-	1	-	1	1	1	1	1	1	1	1	1	1	1	1	1	-	1	1	1	1	1	1	1	1
35607	0	1	1	1	1	0	-	0	0	0	0	1	1	-	-	-	0	1	1	1	1	1	1	1	1	1	1	1	1	1	1	1	1	1	1	1	1	1	1	1	1	1	1	1	1	1	1	1	1
38597	1	1	1	1	1	1	1	-	-	-	-	1	1	1	1	1	1	0	1	1	0	1	1	1	1	1	1	1	1	1	1	1	1	1	1	1	0	1	1	1	0	1	1	1	1	1	1	1	1
36883	0	1	0	0	0	-	0	0	1	1	1	1	1	0	1	0	1	1	1	1	1	-	1	1	1	1	1	1	1	1	1	1	1	1	1	1	1	1	1	1	1	1	1	1	1	1	1	1	1
38598	0	1	0	0	0	0	0	1	-	1	-	-	1	0	1	0	1	1	1	1	1	1	1	1	1	1	1	1	1	1	1	1	1	1	1	1	1	1	1	1	1	1	1	1	1	1	1	1	1
37075	-	1	0	0	0	-	0	1	1	1	1	0	1	0	0	0	1	1	1	1	1	1	1	1	1	1	1	1	1	1	1	1	1	1	1	1	1	1	1	1	1	1	1	1	1	1	1	1	1
38613	0	1	0	0	0	0	1	1	1	1	1	0	1	0	1	0	1	1	1	1	-	1	1	1	1	1	1	1	1	1	1	1	1	1	1	1	1	1	1	1	1	1	1	1	1	1	-	1	1
35294	0	1	0	0	0	-	0	1	1	1	1	0	1	0	1	0	1	1	1	1	1	1	1	1	1	1	1	1	1	1	1	1	1	1	1	1	1	1	1	1	1	1	1	1	1	1	1	1	1
37951	-	1	0	0	0	0	0	0	1	1	1	1	1	-	1	0	0	1	1	1	1	1	1	1	1	1	1	1	1	1	1	1	1	1	1	1	1	1	1	1	-	1	1	1	1	1	1	1	1
38831	0	1	1	1	1	0	-	0	0	0	0	-	1	0	-	-	0	1	1	1	1	1	1	1	1	1	1	1	1	1	1	1	1	1	1	1	1	1	1	1	1	1	1	1	1	1	1	1	1
34511	1	1	1	1	1	1	1	1	-	-	-	1	0	1	1	1	1	1	1	1	1	1	1	1	1	1	1	1	1	1	1	1	1	1	1	1	1	0	1	1	1	1	1	1	1	1	1	1	1
39002	0	1	0	0	0	0	0	1	1	1	1	0	1	0	1	0	1	1	1	1	1	1	1	1	1	-	1	1	1	1	1	1	1	-	1	1	1	1	1	1	1	1	1	1	1	1	1	1	1
37803	0	1	0	0	0	0	0	1	1	1	1	0	1	0	1	0	1	1	1	1	1	-	1	1	1	1	1	1	1	1	1	1	1	1	1	1	1	1	1	1	1	1	1	1	1	1	1	1	1
38102	0	1	0	0	0	0	0	1	1	1	1	0	1	0	1	0	1	1	1	1	1	1	1	1	1	1	1	1	1	1	1	1	1	1	1	1	1	1	1	1	1	1	1	1	1	1	1	1	1
35079	0	1	0	0	0	0	0	0	1	1	1	-	1	0	1	0	1	1	1	1	1	1	1	1	1	1	1	1	1	1	1	1	1	1	1	1	1	1	1	1	1	1	1	1	1	1	1	1	1
39029	0	1	0	0	0	0	0	1	1	-	1	0	1	0	1	0	-	1	1	1	1	1	1	1	1	1	1	1	1	1	1	1	1	1	1	1	1	1	1	1	1	1	1	1	1	1	-	1	1
38008	0	1	1	1	1	0	0	0	0	0	0	-	1	0	-	-	0	1	1	1	1	1	1	1	1	1	1	1	1	1	1	1	1	1	1	1	1	1	1	1	1	1	1	1	1	1	1	1	1
35510	1	1	1	1	1	1	-	0	0	1	0	-	1	1	1	1	1	1	1	1	1	1	1	1	1	1	1	1	1	1	1	1	1	1	1	1	1	0	1	1	1	1	1	1	1	1	1	1	1
39079	0	1	0	0	0	0	0	0	1	1	1	0	1	0	1	0	1	1	1	1	-	1	1	1	1	1	-	1	1	1	1	1	1	1	1	1	1	1	1	1	1	1	1	1	1	1	1	1	1
38763	0	1	0	0	1	0	0	1	0	1	0	0	1	0	1	0	1	1	1	1	1	1	1	1	1	-	1	1	1	1	1	1	1	1	1	1	1	1	1	1	1	1	1	1	1	1	1	1	1
38834	0	1	0	0	0	0	0	1	1	1	1	0	1	0	0	0	1	1	1	1	-	1	1	1	1	1	1	1	1	1	1	1	1	1	1	1	1	1	1	1	1	1	1	1	1	1	1	1	1
39230	0	1	0	0	0	0	0	1	1	1	1	0	1	0	0	0	1	1	1	1	-	1	1	1	1	1	1	1	1	1	1	1	1	1	1	1	0	1	1	1	1	1	1	1	1	1	1	1	1
39122	0	1	0	0	0	0	0	1	1	0	1	0	1	0	1	0	0	1	1	1	1	1	1	1	1	1	1	1	1	1	1	1	1	1	1	1	1	1	1	1	1	1	1	1	-	1	1	1	1
38476	0	1	0	0	0	0	0	1	0	1	0	0	1	0	1	0	1	1	1	1	1	1	1	1	1	1	1	1	1	1	1	1	1	1	1	1	1	1	1	1	1	1	1	1	1	1	1	1	1
38422	0	1	0	0	0	0	0	0	1	0	1	0	1	0	1	0	0	1	1	1	1	1	1	1	1	1	1	1	1	1	1	1	1	1	1	1	1	1	1	1	1	1	1	1	1	1	1	1	1
38727	0	1	1	1	1	0	-	1	1	1	1	1	1	0	0	0	1	1	1	1	1	1	1	1	1	1	1	-	1	1	1	1	1	1	1	-	1	1	1	1	-	1	1	1	1	1	1	1	1
38876	1	1	0	0	0	1	0	1	1	1	1	0	1	1	1	-	1	1	1	1	1	1	1	1	1	1	1	1	1	1	1	1	1	1	1	1	1	1	1	1	-	1	1	1	1	-	1	1	1
36663	1	1	1	1	1	1	-	-	1	1	-	1	1	1	1	1	1	1	1	1	1	1	1	1	1	1	1	1	1	1	1	1	1	1	1	1	1	1	1	0	1	1	1	1	1	1	1	1	1
36902	1	1	-	-	-	1	0	1	0	0	0	0	1	1	1	1	0	1	1	1	1	1	1	1	1	1	1	1	1	1	1	1	1	1	1	1	1	1	-	1	1	1	1	1	1	1	1	1	1
35595	1	1	1	1	1	1	1	1	1	1	1	1	1	1	1	1	1	1	-	1	1	1	-	1	1	1	1	1	1	1	1	1	1	1	1	1	1	1	1	1	1	0	0	1	1	1	1	1	1
36800	1	1	1	1	1	1	1	1	-	-	-	1	0	1	1	1	-	1	1	1	1	1	1	1	1	1	1	1	1	1	1	1	1	1	1	1	1	1	1	1	1	1	1	1	1	1	1	1	1
35491	-	1	1	1	1	-	1	1	0	1	0	-	1	1	1	-	1	1	1	1	0	1	1	1	1	1	1	1	1	1	1	1	1	1	1	1	0	1	1	1	1	1	1	1	1	1	1	1	1
39207	-	1	0	0	0	1	0	1	1	1	1	0	1	0	0	-	1	1	1	1	1	1	1	1	1	1	1	1	1	1	-	1	1	1	1	1	1	1	1	1	1	1	1	1	-	1	1	1	1
37154	1	1	1	1	-	1	1	0	0	0	0	-	1	1	0	1	0	1	1	1	1	1	1	1	1	1	1	1	1	1	1	1	1	1	1	1	1	0	1	1	1	1	1	1	1	1	1	1	1
38761	0	1	0	0	0	0	-	1	1	1	1	0	1	0	1	0	1	1	1	1	1	1	1	1	1	1	1	1	1	1	-	1	1	1	1	1	1	1	1	1	1	1	1	1	1	1	1	1	1
36474	0	1	0	0	0	0	-	1	1	1	1	0	1	0	1	0	1	1	1	1	1	1	1	1	1	1	1	1	1	1	1	1	1	1	1	1	1	1	1	1	1	1	1	1	-	1	1	1	1
38269	1	1	1	1	1	1	1	-	0	1	0	-	1	1	1	1	1	1	1	1	1	1	1	1	1	1	1	1	1	1	1	1	1	1	1	1	1	0	1	1	1	1	1	1	1	1	1	1	1
38815	0	1	0	0	0	0	0	0	1	1	1	1	1	0	1	0	1	1	1	1	1	1	1	1	-	1	1	1	1	1	1	1	1	1	1	1	1	1	1	1	-	1	1	1	1	1	1	1	1
39203	0	1	0	0	0	0	0	1	1	1	1	0	1	0	1	0	1	1	1	1	1	1	1	1	1	-	1	1	1	1	1	1	1	1	1	1	1	1	1	1	1	1	1	1	1	1	1	1	1
39152	0	1	0	0	0	0	0	1	1	1	1	0	1	0	1	0	1	1	-	1	1	1	1	1	1	1	1	1	1	1	1	1	1	1	1	1	1	1	1	1	1	1	1	1	1	1	1	1	1
38020	0	1	0	0	0	0	0	0	1	1	1	-	1	0	1	0	1	1	1	1	-	1	1	1	1	1	1	1	1	1	1	1	1	1	1	1	1	1	1	1	1	1	1	1	1	1	1	1	1
36021	0	1	0	0	0	0	0	1	1	1	1	0	1	0	1	0	1	1	1	1	1	1	1	1	1	1	1	1	1	1	1	1	1	1	0	1	1	1	1	1	1	1	1	1	1	1	1	1	1
39154	0	1	0	0	0	0	0	1	1	1	1	0	1	0	1	0	1	1	1	1	1	1	1	1	1	-	1	1	1	1	1	1	1	1	0	1	1	1	1	1	1	1	1	1	1	1	1	1	1
35223	0	1	0	0	0	0	0	0	1	1	1	0	1	0	1	0	1	1	1	1	1	1	1	-	1	1	1	1	1	1	1	1	1	1	1	1	1	1	1	1	1	1	1	1	1	1	1	1	1
37525	0	1	0	0	0	0	0	1	1	1	1	0	1	0	1	0	1	1	1	1	0	1	1	1	1	1	1	1	1	1	1	1	1	1	1	1	0	1	1	1	1	1	1	1	1	1	1	1	1
37808	1	1	0	0	0	1	1	1	1	1	1	0	1	1	1	-	1	1	-	1	1	1	1	1	1	1	1	1	1	1	1	1	1	1	1	1	1	1	1	1	1	1	1	1	1	1	-	1	-
36471	1	1	0	0	0	1	1	1	1	1	1	0	1	1	1	1	1	1	1	-	1	1	1	1	1	1	1	1	1	-	1	1	-	1	1	1	1	1	1	1	1	1	1	1	1	1	-	1	-
39102	0	1	1	1	1	0	0	1	1	1	1	1	1	0	1	0	1	1	-	1	1	1	1	1	1	1	-	1	1	1	1	1	1	1	1	-	1	1	1	1	1	1	1	1	1	1	1	1	1
37506	0	1	0	0	0	1	0	1	1	1	1	-	1	-	1	1	1	1	1	1	1	1	1	1	1	1	1	1	1	1	1	1	1	1	1	1	1	1	1	1	1	1	1	1	1	1	1	1	1
37887	1	1	0	0	0	1	1	1	1	0	1	0	1	1	1	1	1	1	1	-	1	1	1	1	1	1	1	1	1	1	1	1	1	1	1	1	1	1	1	1	1	1	1	1	1	1	-	1	-
39147	-	1	1	-	-	-	0	1	0	0	0	1	1	1	1	-	0	1	1	1	1	1	1	1	1	1	1	1	1	1	1	1	1	1	1	1	1	1	1	1	1	1	1	1	1	1	1	1	1
35881	-	1	0	0	0	1	0	1	1	1	1	0	1	1	1	1	1	1	1	1	1	-	1	1	1	1	1	1	1	1	1	1	1	1	1	1	1	1	1	1	1	1	1	1	1	1	1	-	1
34721	1	1	1	1	1	-	1	1	0	1	-	-	1	1	1	-	1	1	1	1	0	1	1	1	1	1	1	1	1	1	1	1	1	1	1	1	0	1	1	1	1	1	1	1	1	1	1	1	1
35787	1	1	1	-	-	1	0	1	0	0	0	0	1	1	1	1	0	1	1	1	1	1	1	1	1	1	1	1	1	1	1	1	1	1	1	1	1	1	1	-	1	1	1	1	1	1	1	1	1
36720	1	1	1	1	1	1	1	0	0	0	0	1	1	1	0	1	0	1	1	1	1	1	1	1	1	1	1	1	1	1	1	1	1	1	1	-	1	1	1	1	1	1	1	1	1	1	1	1	1
36276	1	1	1	1	1	-	1	0	0	0	0	-	1	-	0	1	0	1	1	1	1	1	1	1	1	1	1	1	1	1	1	1	1	1	1	1	1	1	1	1	1	1	1	1	1	1	1	1	1
38932	1	1	0	0	0	1	0	1	1	0	1	0	1	1	1	1	0	1	1	1	1	1	1	1	1	1	1	1	1	1	1	1	1	1	1	1	1	1	1	1	1	1	1	1	1	1	1	-	1
39159	-	1	1	1	1	1	-	0	0	1	0	0	1	1	0	1	1	1	1	1	0	1	1	1	1	1	1	1	1	1	1	1	1	1	1	1	0	1	1	1	1	1	1	1	1	1	1	1	1
37023	-	1	0	0	0	-	0	1	1	1	1	0	1	0	0	0	1	1	1	1	1	1	1	1	1	1	1	1	1	1	1	1	1	1	1	1	1	1	1	1	1	1	1	1	1	1	1	1	1
37101	1	1	0	0	0	1	0	1	-	0	0	0	1	1	1	1	0	1	1	1	-	1	1	1	1	1	1	1	1	1	1	1	1	1	1	1	1	1	1	1	1	1	1	1	1	1	1	1	1
37513	0	1	0	0	0	0	0	1	1	1	1	0	1	0	1	0	1	1	1	1	1	1	1	1	1	1	1	1	1	1	1	1	1	1	1	1	1	1	1	1	1	1	1	1	1	1	1	1	1
36837	0	1	0	0	0	0	0	0	1	1	1	-	1	0	1	0	1	1	1	1	1	1	1	1	1	1	1	1	1	1	1	1	1	1	1	1	1	1	1	1	1	1	1	1	1	1	1	1	1
39244	0	1	0	0	0	0	0	1	1	1	1	0	1	0	1	0	1	1	1	1	1	1	1	1	1	1	1	1	1	1	1	1	1	1	1	1	1	1	1	1	1	1	1	1	1	1	1	1	1
36760	0	1	0	0	0	0	0	0	1	1	1	0	1	0	1	0	1	1	1	1	1	1	1	1	1	1	1	1	1	1	1	1	1	1	1	1	1	1	1	1	1	1	1	1	1	1	1	1	1
35985	1	1	1	1	1	1	1	-	-	-	-	1	0	1	1	1	-	1	1	0	1	1	1	1	1	1	1	1	1	1	1	1	1	1	1	1	1	1	1	1	1	1	1	1	1	1	1	1	1
37417	0	1	1	1	1	0	1	1	1	1	1	1	1	0	1	0	1	1	1	1	-	1	1	1	1	1	1	1	-	1	1	1	1	1	1	1	1	1	1	1	1	1	1	1	1	1	1	-	1
38302	1	1	0	0	0	1	1	1	1	1	1	0	1	1	1	1	1	1	1	1	1	1	1	1	1	1	1	1	1	-	1	1	1	1	1	1	1	1	1	1	1	1	1	1	1	1	1	1	-
38939	1	1	1	1	1	1	1	1	1	-	1	1	1	1	-	1	-	1	1	1	0	1	1	1	1	1	1	1	1	1	1	1	0	1	1	1	0	1	1	1	1	1	1	1	1	1	1	1	1
37823	-	1	1	1	1	-	1	1	1	1	1	1	1	-	1	-	1	1	1	1	1	1	1	1	1	1	1	1	1	1	1	1	1	1	1	1	1	1	1	1	1	1	1	1	1	1	1	1	1
38652	-	1	1	1	1	-	1	1	1	1	1	1	1	-	1	-	1	1	1	1	1	1	1	1	1	1	1	1	1	1	1	1	1	1	1	1	1	1	1	0	1	1	1	1	1	1	1	1	1
38026	-	1	1	1	1	-	1	1	1	1	1	1	1	-	1	-	1	1	1	1	1	1	1	1	1	1	1	1	1	1	1	1	1	1	1	1	1	1	1	1	1	1	1	1	1	1	1	1	1
38915	1	1	1	1	1	1	1	0	0	0	0	1	1	1	0	1	0	1	1	1	1	1	1	1	1	1	1	1	1	1	1	1	1	1	1	1	1	1	1	1	1	1	1	1	1	1	1	1	1
35023	1	1	-	1	1	1	1	0	0	0	0	-	1	1	0	1	0	1	1	1	1	1	1	-	1	1	1	1	1	1	1	1	1	1	1	1	1	1	1	1	1	1	1	1	1	1	1	1	1
35873	1	1	1	1	1	1	-	1	1	0	1	1	1	1	1	1	0	1	1	1	1	1	1	1	1	1	1	1	1	1	1	1	1	1	1	1	1	1	1	1	1	1	1	1	1	1	1	1	-
39113	1	1	0	0	0	1	0	0	1	1	1	0	1	1	0	1	1	1	1	1	1	1	1	1	1	1	1	1	1	1	1	1	1	1	1	1	1	1	1	1	1	1	1	1	1	1	1	1	1
35622	1	1	1	1	1	1	-	0	0	1	0	0	1	1	0	1	1	1	1	1	0	1	1	1	1	1	1	1	1	1	1	1	1	1	1	1	0	1	1	1	1	1	1	1	1	1	1	1	1
36951	0	1	0	0	0	0	0	1	1	1	1	0	1	0	1	0	1	1	1	1	1	1	1	1	1	1	1	1	1	1	1	1	1	1	1	1	1	1	1	1	1	1	1	1	1	1	1	1	1
38293	0	1	0	0	0	0	0	1	1	1	1	0	1	0	1	0	1	1	1	1	1	1	1	1	1	1	1	1	1	1	1	1	1	1	1	1	1	1	1	1	1	1	1	1	1	1	1	1	1
37747	1	1	1	1	1	-	1	1	1	1	1	1	1	-	1	-	1	1	1	1	1	1	1	1	1	1	1	1	1	1	1	1	1	1	1	1	1	1	1	1	1	1	1	1	1	1	1	1	1
39250	1	1	1	1	1	1	1	1	0	0	0	0	1	1	1	1	0	1	1	1	1	1	1	1	1	1	1	1	1	1	1	1	1	1	1	1	1	1	1	1	1	1	1	1	1	1	-	1	1
38681	0	1	1	1	1	0	1	1	1	1	1	0	1	0	1	0	1	1	1	1	-	1	1	1	1	1	1	1	1	1	1	1	1	1	1	1	1	1	1	1	1	1	1	1	1	1	1	-	1
39093	1	1	0	0	0	-	-	1	1	1	1	0	1	1	0	1	1	1	1	1	1	1	1	1	1	1	1	1	1	1	1	1	1	1	1	1	1	1	1	1	1	1	1	1	1	1	1	1	1
37611	1	1	1	1	1	1	1	0	0	0	0	1	1	1	0	1	0	1	1	1	1	1	1	1	1	1	1	1	1	1	1	1	1	1	1	1	1	1	1	1	1	1	1	1	1	1	1	1	1
36714	1	1	1	1	1	1	1	0	0	1	0	-	1	1	0	1	1	1	1	1	0	1	1	1	1	1	1	1	1	1	1	1	1	1	1	1	0	1	1	1	1	1	1	1	1	1	1	1	1
38325	1	1	0	0	0	1	0	1	0	1	0	0	1	1	1	1	1	1	1	1	1	1	1	1	1	1	1	1	1	1	1	1	1	1	1	1	1	1	1	1	1	1	1	1	1	1	1	1	1
34676	1	1	1	1	1	1	1	-	0	1	-	1	1	1	-	1	1	1	1	1	1	1	1	1	1	1	1	1	1	1	1	1	1	1	1	1	1	1	1	1	1	1	1	1	1	1	1	1	1
37322	1	1	0	0	0	1	1	1	1	1	1	0	1	1	1	1	1	1	1	1	1	1	1	1	1	1	1	1	1	-	1	1	1	1	1	1	1	1	1	1	1	1	1	1	1	1	-	1	1
37254	1	1	0	0	0	1	1	-	1	1	1	1	1	1	-	1	0	1	1	1	1	1	1	1	1	1	1	1	1	1	1	1	1	1	1	1	1	1	1	1	1	1	1	1	1	1	1	1	1
36899	1	1	1	1	1	1	1	-	1	1	1	1	1	1	-	1	1	1	1	1	0	1	1	1	1	1	1	1	1	1	1	1	1	1	1	1	0	1	1	1	1	1	1	1	1	1	1	1	1
36763	1	1	1	1	1	1	1	1	1	1	1	1	1	1	1	1	-	1	1	1	0	1	1	1	1	1	1	1	1	1	1	1	0	1	1	1	0	1	1	1	1	1	1	1	1	1	1	1	1
38350	1	1	1	1	1	1	1	1	1	1	1	1	1	1	-	1	1	1	1	1	0	1	1	1	1	1	1	1	1	1	1	1	0	1	1	1	0	1	1	1	1	1	1	1	1	1	1	1	1
38082	1	1	1	1	1	1	1	1	1	1	1	1	1	1	-	1	1	1	1	1	0	1	1	1	1	1	1	1	1	1	1	1	0	1	1	1	0	1	1	1	1	1	1	1	1	1	1	1	1
34455	1	1	-	1	1	1	1	1	1	1	1	1	1	-	1	1	1	1	1	1	1	1	1	1	1	1	1	1	1	1	1	1	1	1	1	1	1	1	1	1	1	1	1	1	1	1	1	1	1
38014	1	1	0	0	0	1	0	1	1	1	1	0	1	1	1	1	1	1	1	1	1	1	1	1	1	1	1	1	1	1	1	1	1	1	1	1	1	1	1	1	1	1	1	1	1	1	1	1	1
36063	1	1	1	1	1	1	1	1	0	1	0	1	1	1	1	1	1	1	1	1	1	1	1	1	1	1	1	1	1	1	1	1	1	1	1	1	1	1	1	1	0	1	1	1	1	1	-	1	1
37586	1	1	1	1	1	1	1	1	1	1	1	1	1	1	1	1	1	1	1	1	1	1	1	1	1	1	1	1	1	1	1	1	1	1	1	1	1	1	1	1	1	0	0	1	1	1	1	1	1
35577	1	1	1	1	1	1	1	1	1	1	1	1	1	1	1	1	1	1	1	1	1	1	1	1	1	1	1	1	1	1	1	1	1	1	1	1	1	0	1	1	1	1	1	1	1	1	1	1	1
35187	1	1	1	1	1	1	1	0	0	0	0	1	0	1	0	1	0	1	1	1	1	1	1	1	1	1	1	1	1	1	1	1	1	1	1	1	1	1	1	1	1	1	1	1	1	1	1	1	1
35541	1	1	1	1	1	1	1	1	1	-	-	1	0	1	1	1	1	1	1	0	1	1	1	1	1	1	1	1	1	1	1	1	1	1	1	1	1	1	1	1	1	1	1	1	1	1	1	1	1
37430	1	1	0	0	0	1	1	1	1	1	1	0	1	1	1	1	1	1	1	1	1	1	1	1	1	1	1	1	1	1	1	1	1	1	1	1	1	1	1	1	1	1	1	1	1	1	1	1	1
36212	1	1	0	0	0	1	1	1	1	1	1	0	1	1	1	1	1	1	1	1	1	1	1	1	1	1	1	1	1	1	-	1	1	1	1	1	1	1	1	1	1	1	1	1	1	1	1	1	1
36238	1	1	1	1	1	1	1	1	1	1	1	1	1	1	1	1	1	1	1	1	0	1	1	1	1	1	1	1	1	1	1	1	0	1	1	1	0	1	1	1	1	1	1	1	1	1	1	1	1
36289	1	1	1	1	1	1	1	1	1	1	1	1	1	1	1	1	1	1	1	1	1	1	1	1	1	1	1	1	1	1	1	1	1	1	1	1	1	1	1	0	1	1	1	1	1	1	1	1	1
38827	0	1	1	1	1	0	0	1	1	1	1	1	1	0	1	0	1	1	1	1	-	1	1	1	1	1	1	1	1	1	1	1	1	1	1	1	1	1	1	1	1	1	1	1	1	1	1	1	1
39134	0	1	1	1	1	0	0	1	1	1	1	1	1	0	1	0	1	1	1	1	-	1	1	1	1	1	1	1	1	1	1	1	1	1	1	1	1	1	1	1	1	1	1	1	1	1	1	1	1
36088	0	1	1	1	1	-	1	1	0	1	0	1	1	0	1	0	1	1	1	1	1	1	1	1	1	1	1	1	1	1	1	1	1	1	1	1	1	1	1	1	1	1	1	1	1	1	1	1	1
35895	1	1	0	0	0	1	1	1	0	1	0	1	1	1	1	1	1	1	1	1	1	1	1	1	1	1	1	1	1	1	1	1	1	1	1	1	1	1	1	1	1	1	1	1	1	1	1	1	1
36184	1	1	1	1	1	1	-	1	1	1	1	1	1	1	1	1	1	1	1	1	1	1	1	1	1	1	1	1	1	1	1	1	1	1	1	1	1	1	1	1	1	1	1	1	1	1	1	1	1
37601	1	1	1	1	1	1	1	1	1	1	1	1	1	1	1	1	1	1	1	1	1	1	1	1	1	1	1	1	1	1	1	1	1	1	1	1	1	0	1	1	1	1	1	1	1	1	1	1	1
39115	1	1	1	1	1	1	1	-	1	1	1	1	1	1	1	1	1	1	1	1	1	1	1	1	1	1	1	1	1	1	1	1	1	1	1	1	1	1	1	1	1	1	1	1	1	1	1	1	1
35950	1	1	1	1	1	1	1	1	1	1	1	1	0	1	1	1	1	1	1	0	1	1	1	1	1	1	1	1	1	1	1	1	1	1	1	1	1	1	1	1	1	1	1	1	1	1	1	1	1
38296	1	1	1	1	1	1	1	1	0	1	0	1	1	1	1	1	1	1	1	1	1	1	1	1	1	1	1	1	1	1	1	1	1	1	1	1	1	1	1	1	1	1	1	1	1	1	-	1	1
38571	1	1	1	1	1	1	0	1	1	1	1	1	1	1	0	1	1	1	1	1	1	1	1	1	1	1	1	1	1	1	1	1	1	1	1	1	1	1	1	1	1	1	1	1	1	1	1	1	1
[truncated: 62 more columns]
